# Supplementary material for: Extreme weather effects on health services and communities in low and lower-middle income countries: a thematic systematic review
Source: Trans R Soc Trop Med Hyg. 2026 Feb 9;120(7):723–31. doi: 10.1093/trstmh/trag007 (PMC13339161; doi:10.1093/trstmh/trag007)
Supplement: trag007_Supplemental_Files [file trag007_supplemental_files.zip]

Archive with 3 entries (3 files):
- S1 Framework Analysis.xlsx
- S2 Quality Assessment Description.docx
- S3 QualAssmt.xlsx
