# Supplementary material for: Extreme weather effects on health services and communities in low and lower-middle income countries: a thematic systematic review
Source: Trans R Soc Trop Med Hyg. 2026 Feb 9;120(7):723–31. doi: 10.1093/trstmh/trag007 (PMC13339161; doi:10.1093/trstmh/trag007)
Supplement: trag007_Supplemental_Files [file trag007_supplemental_files.zip › S1 Framework Analysis.xlsx]

## Sheet: pivot
Row Labels	Count of Key learning points???
ActAlliance2013	1
Alga18
Bagonza14	1
Baharuddin2015	1
Bishop Williams 2018
Canwat23	1
Checkley 2000
Codjoe2020	1
DDMC 2022 Rukoki
DDMC 2023 Nyamwamba	1
DDMC2020 KaseseRecovery	1
DDMC2020Kasese7May	1
DEC2022Pakistan	1
DECNov2021Karambi	1
Dew2014	1
Dinh2021	1
Dube2021	1
Farah2023
FdsofKagando2024
Fernandes2022	1
Ganchoon18
Giang14
GilCuesta18
GilCuesta20	1
Gosling2024	1
GovBangladesh23
GovPakistan22
Hansson et al 2024	1
IDMC2024
IO4M 2024
Kabir2021
Karthik2019
KaseseJuly2021
Khanna 2023
Kim2010	1
Kim2015	1
Kim2018	1
Kochurparambil2020	1
Kolachi2013	1
Kubo2022
Labarda 2017	1
Lindvall 2020	1
Ling 2019	1
Lokotola 2022	1
Malteser2024	1
Michael2022	1
MiniP Pakistan 2022	1
Moyela2019	1
MSF2022	1
Musoke2020	1
Myint2011	1
Njunguna23	1
Nkanaga17	1
Noone15
Onyango2024
Otani18	1
Oxfam19	1
Oxfam24	1
Partridge06	1
Peiris15	1
Perara2019
Phalkey12	1
Rataj16	1
Ray22	1
Rossi2024	1
RW Malawi Floods Jan 2013	1
RW Malawi Floods Jan 2019	1
RW Malawi Strong Winds and Heavy Dec 2021	1
RW Mozambique Storms and Floods Jan 2012	1
RW Cyclone Idai 2019
RW E Africa Floods Aug 2007
RW E Africa Floods March 2010
RW Ensuring critical maternal
RW Malawi Floods Feb 2024	1
RW SAF Jan 2007
RW SAF Jan 2015 Madagascar
RW SAF Jan2011
RW SE Asia Durian Dec06
RW T Chanchu May 2006
RW T Conson Jul 2010
RW T Cyclone MatmoBulbul
RW T Cyclone Tembin
RW T Damrey Nov 2017
RW T Damrey Sep 2005
RW T Goni Oct2020	1
RW T Hagupit Dec2014	1
RW T Hagupit Sep2008	1
RW T Haiyan Nov2013	1
RW T Sarika Oct 2016
RW T Son-Tinh Oct 2012
RW T Storm Ana Jan 2022
RW T Storm Gombe Mar 2022
RW T Storm Haima Jun 2011
RW T Storm Kai-Tak Aug 2012
RW T Storm Kammuri Aug 2008
Rw T Storm Kompasu
RW T Storm Mujigae Sep 2009
RW T Storm Nock-ten Jun 2011
RW T Usagi Sep 2013
RW T Vamco Nov 2020
RW T Vicente Jul 2012
RW T Wutip Oct 2013
RW T Xangsane Sep 2006
RW Tanz F&L Dec 2011
RW Tanz FF Jan2014	1
RW Tanz Floods Apr14
RW Tanz Floods Apr18	1
RW Tanz Floods Apr20
RW Tanz Floods Jan16
RW Tanz Floods Jan20	1
RW Tanz Floods Mar19	1
RW Tanz Floods Nov23	1
RW Tanz Floods Oct21	1
RW Tanz Hail Mar15	1
RW TC Freddy Feb 2023	1
RW TC Idai March2019	1
RW TC Jobo	1
RW TC Kenneth Apr 2019	1
RW Typhoon Ketsana Sep09	1
RW Typhoon Lekima	1
RW Typhoon Mangkhut	1
RW Typhoon Mekkhala	1
RW Typhoon Mindulle	1
RW Typhoon Mirinae	1
RW Typhoon Molave	1
RW Typhoon Nari Oct13	1
RW Typhoon Nesat Sep 2011	1
RW Typhoon Noru Sep22	1
RW Typhoon Parma Oct2009	1
RW Uganda F&L Jun 2019	1
RW Uganda F&L May 2020	1
RW Uganda F&L Oct 2019	1
RW Uganda F&L Sep 2021	1
RW Uganda F&M Aug 2011	1
RW Uganda Floods Aug 2006	1
RW Uganda Floods Jul 2022	1
RW Uganda Floods May 2013	1
RW Uganda Floods May 2024	1
RW Uganda Floods Sep 2008	1
RW Uganda Landslides Jun 2012
RW Vietnam F&L Aug 2016	1
RW Vietnam F&L Aug 2023	1
RW Vietnam F&L Jul 2009	1
RW Vietnam F&L Jun 2017	1
RW Vietnam F&L Jun 2019	1
RW Vietnam Floods & L Oct 22	1
RW Vietnam Floods & L Sep 2020	1
RW Vietnam Floods Aug2002	1
RW Vietnam Floods Aug2007	1
RW Vietnam Floods Jul 2004	1
RW Vietnam Floods May 2010	1
RW Vietnam Floods Nov13	1
RW Vietnam Floods Oct 2010	1
RW Vietnam Floods Oct03	1
RW Vietnam Floods Oct05	1
RW Vietnam Floods Oct08	1
RW Vietnam Floods Sep 2000	1
RW Vietnam Floods Sep 2001	1
RW Vietnam Severe LS&F Apr 2012	1
RW Vietnam Tropical Storm Noul Nov 2008	1
Sankar 2020
Sapari 2024
Sarani2022
Savage2015
Save the Children 2020b	1
Save the Children2020a	1
Schwerdtle 2024
Shaban 2024	1
Sheriff2022
Singh2014
Sutringsih2023
Sylwanowicz2018
Tabassum 2019	1
Tanay 2023
Tanzania 2022	1
Teenager drowns
Theron2022	1
Umar 2017	1
UNDRR 2023
USAID 2023
Waheed 2019
WHO 2022
Yahya 2016
Grand Total	112

## Sheet: Experiences
	'Pre-selected framework codes' = Categories useful to inform policy				Harms that happened themes		Responses themes
Study Name	Harms/Challenges that happened, as claimed, implied or evidenced by authors	Response actions (anything they said happened in response)	Actions that seemed to work well (implied, claimed or evidenced)	Key learning points/discussion	Damage to homes & infrastructure	Threats to health and livelihood	Community based support	Government and NGO support	Especially effective ?
ActAlliance2013	Rivers burst their banks after heavy rains, destroying property, bridges, homes, and even causing some deaths.	Government, the Uganda Red Cross and NGOs are coordinating to evacuate people, create awareness on safety, control the flood waters, and provide life saving supplies; Churches hosted displaced people.	The district identified that it needs assorted medicines (intra-venous, antibiotics, oral antibiotics, intravenous fluids, disinfectants, pain killers, oral rehydration salts) and supplies, to hire machinery and plants to clear the roads and drainage systems.	(None)					Yes
Alga18	some roads were partially flooded	none	roads still accessible by motorbike						partly
Bagonza14	Floods partly because of river course diversions; people at home (women/children) were most affected. Mentions flash floods and soil loss/slope collapses. Lots of mention of drought, travelling to get enough water or poor water distribution that poor people esp. can't access.	There were both official and 'traditional' warning systems	Warnings via radio were helpful, some environmental management strategies have prevented worse flooding harms. Awareness is increasing about customs that make disaster more likely.	A lot of this document is about differential affects of the disaster on women/children compared to men: because women were more likely to be at home/flood plain place at risk.					Yes
Baharuddin2015	There was a surge of patients when another hospital closed. Many patients had acute problems caused by chronic health conditions.	There was good preparedness, training and effective communication between departments. Medical students were deployed in key areas to facilitate efficient processing of patients.	There was good preparedness, training and effective communication between departments. Medical students were deployed in key areas to facilitate efficient processing of patients.	Preparednes training, SOPs, effective communication, coordination, teamwork and flexibility essential					Yes
Bishop Williams 2018	Admission counts were highest for climate-sensitive diseases including acute respiratory infections, malaria, and acute gastrointestinal illness, were 1.16 (95% CI: 1.04, 1.31; p = 0.008) times higher during extreme high temperatures (i.e., >95th percentile) on the day of admission, and in most years higher in the dry season than the rainy season.
Canwat23	Area at high risk of flooding, trying to study if mitigation measures seemed to help	Lots of community engagement to find local solutions to mitigating flooding harms	new home designs (raised floors/beds); new flood warning systems but only partly effective (in day time) esp. along kinship lines	talks about 'social market' failure to find good mitigations					Yes
Checkley 2000	1997-98 El Niño had an effect on hospital admissions greater than that explained by the regular seasonal variability in ambient temperature, increasing the number of hospital admissions for diarrhoea to 200% above expected during the winter, which was associated with an increase in ambient temperature and a decrease in relative humidity; a 1ºC increase in ambient temperature had a more significan…
Codjoe2020	Flooding and extreme heat disrupted economic livelihood, sleep patterns, infrastructure, operational activities, power and water supply, and social organisations, which in turn compromised the quality of care service delivery and access, increased healthcare services demand, and were associated with mental health problems. Patient overcrowding exacerbated extreme heat in indoor health facilities,…	Community members and health facilities mobilisation of residents to clear rubbish and unclog drains; elevating equipment to protect it from floods; improving ventilation during extreme heat; and using alternative power sources for emergency surgery and storage during outages.	Community members and health facilities mobilisation of residents to clear rubbish and unclog drains; elevating equipment to protect it from floods; improving ventilation during extreme heat; and using alternative power sources for emergency surgery and storage during outages.	(None)					Yes
DDMC 2022 Rukoki	Mudslide resulted in 16 people dead, 6 people injured, 3 people missing, Kigoro stream heavily contaminated and 20 houses, 65 acres of crops, 20 latrines, 1 protected spring, 9 km of road and a section of power line destroyed.	Prepositioning of essential medical supplies to nearby health facilities, provision of food, shelter, WaSH items, tree seedlings, farm tools and chemicals, psychosocial support with special attention to vulnerable groups.
DDMC 2023 Nyamwamba	One child died, families lost farm fields, crops and homes, people were internally displaced, and roads, bridges and schools were damaged.	Psychosocial support to the families that lost their crops, houses, and the family that lost a child; disaster risk awareness and sensitisation through meetings, radio talk shows and community radio; rehabilitation of the destroyed infrastructure- Roads, Bridges, Schools; provided relief items including food, tarpaulins and mosquito nets to the einternally displaced people,and dignity kit to wome…	Not specified.	An urgent need to clear blocked water channels-Culverts and bridges allow the flow of water.
DDMC2020 KaseseRecovery	Kilembe Mines Hospital 3/4 destroyed, 3 other health centres partially destroyed, 8267 persons displaced, some schools completely destroyed and others damaged, 147.5km roads impassable, bridges (17), hydropower systems and water supply systems destroyed, ~1120 Community latrines and hand washing facilities completely destroyed, several acres of annual and perennial cash and food crops were either…	Urgent relocation and resettlement of the affected households in Kasese district to safer place; urgent resupply of medical and educational material and equipment for the affected health and education facilities respectively; provision of specialized heavy earth moving equipment for immediate opening up of flood channels within Kasese town, de-silting and dredging of affected river beds to re-dir…	A supplementary budget worth 58,114,493,000 for response actions in the district.	Hydrological study into causes of flooding in this area needed to reduce risk from future floods, and Kilembe Mines Hospital needs relocation.					Yes
DDMC2020Kasese7May	Schools (15), bridges, roads, hydropower facilities, WaSH facilities, most water supply systems (Gravity Flow Scheme, Water treatment plants, boreholes and protected water springs), crops, Kilembe Mines Hospital and health centres damaged, people displaced.	Immediate actions identified including aquiring equipment for reconstruction of infrastructure (bridges, roads etc), transport of relief supplies (food, clean water, bedding, clothing) and construction materials, restoration of essential services (power, water, latrines etc), procurement of prioritised medicines and equipment, provision of essential health services (maternal health and child immu…	Comprehensive and clear damage assessment linked to immediate actions is implied.	Long list of environmental changes and relocation of hospital suggested.					Yes
DEC2022Pakistan	Floods swept away homes , destroyed livelihood, dameged community roads, water systems like boreholes , pumps causing diseases (chlolera, typhoid) and health care facilities damaged .	Concern wildwide, with other local partners provided free outpatient care , medicines, artenatal and postnatal services and nutritoin screenings from the mobilehealth facilities .	Starting a mobile health unit due to flooding , which was able to provide on spot consultations and treatment.	Pregnant wowmen also faced significant challenges during these condtions of floods					Yes
DECNov2021Karambi	247 Households (1,035 people) from 9 villages severely affected by hailstorm, including 2 deaths, 7 houses and >400 acres crops destroyed, 14 latrines destoyed (concerned about cholera outbreak), people displaced.	Rapid assessment team completed onsite visits and data collection, hailstorm victims evacuated, resttlement areas risk assessed, internally displaced households (IDPs) encouraged to go neighborhoods, relatives and friends, psychosocial support provided.	Needs identified, particularly for vulnerable groups, including food relief (nutrition for under 10s, pregannt and lactating mothers), WaSH items, basic kitchen equipment, mosquito nets and blankets, tarps, cash transfers, farm resources, warm clothes, school resources, psychosocial support.	Special attention needed for vulnerable groups especially children, pregnant and lactating mothers, elderly and PWDs in regard to the provision of medical services.					Yes
Dew2014	280 patients seen, the majority had chronic disease or new problems since the typhoon, but were not able to access the Philippines health service which was disrupted by the Typhoon.	Environmental Health Officer sent ashore with assessment teams to evaluate the environmental threat to the ship’s teams and to locals, especially if water sources or sanitation had been disrupted by typhoon.	Were more use as a spare set of hands within the teams ashore to provide med cover whilst helping the teams e.g. helping to re-roof community buildings such as schools or churches.	Disaster response involved coordination between U.K. navy, U.K. NGO and local teams.					Yes
Dinh2021	For flood recovery, relatives and informal groups seem more helpful in hastening the households’ recovery compared to friends, neighbors, and formal groups; geospatial differences between social connection types, which allow flood victims to access more abundant resources outside the village, are potential causes for the considerable effect of relatives and informal groups on the post-flood recov…	Compared to immediately after the flood, results indicate a gradual increase in the role of friends, formal groups, informal groups, and local government in the short term; this is especially true for informal groups and the local government.	As they contributed significantly to shortening the recovery, social connection was a crucial factor accelerating households’ rehabilitation and connections with relatives and informal groups were more valuable than those with friends, neighbors, and formal groups, while households’ long-term recovery efforts relied on the leadership of local government in providing financial and livelihood suppo…	Besides stressing the vital role of social connection in accelerating post-flood recovery, these findings pointed out their dynamics in the recovery sub-phases that should be integrated into the post-flood rehabilitation policy.					Yes
Dube2021	Cyclone Idai-induced floods seriously impacted human lives, infrastructure, and livelihoods; communities suffered from the number of people killed, trauma of seeing dead bodies, losing loved ones, frightening survival experiences, water and food insecurity, disruption of education, destruction of infrastructure (roads, bridges, school buildings, churches, and shops), damage to property including …	Disaster-impacted communities were assisted with crop seed and farming equipment to revive livelihoods, new boreholes were drilled.		Recommend the government, its partners, and community members adopt the build-back-better concept in their post-disaster recovery programs; post-disaster recovery programs should consider disaster risk reduction efforts that reduce disaster impact on households, and also support the drive towards quality education.
Farah2023	na
FdsofKagando2024	13 people died, including 3 children in one family when their house collapsed under the force of the landslide, at least 50 houses completely destroyed and many other houses and crops damaged.
Fernandes2022	First antenatal care visits per 100,000 women of reproductive age decreased by 23% (95% confidence interval [CI]=0.62, 0.96) in March and 11% (95% CI=0.75, 1.07) in April. BCG vaccinations per 1,000 children under age 5 years declined by 21% (95% CI=0.69, 0.90) and measles vaccinations decreased by 25% (95% CI=0.64, 0.87) in March and remained similar in April.		Implied: external shocks can trigger acute conditions and create space for the emergence of related diseases, as seen in the cholera outbreak and resurgence of pellagra; in anticipation of this, RHIS data should be prioritized since it can facilitate rapid detection as conditions emerge and guide an informed response.	RHIS data should be prioritized since it can facilitate rapid detection as conditions emerge and guide an informed response.					Yes
Ganchoon18	Typhoon Haiyan: doesn't detail the harms, but known wider that high winds, storms, home destructions, some flooding	Lots of emergency response teams, psychiatrists, first aid kits, community coordination	widespread distribution of first aid kits; airlifting worse injured ppl to big hospitals, lots of psychiatric support too						Yes
Giang14	Higher presentations for HT/higher mortality when temperatures were < median in this area	none	none
GilCuesta18	Super Typhoon Haiyan; high sudden patient & population needs & own family ordeals for HCPs	Some had to prioritise whether to work or look after own famlies, how to balance these commitments	some HCPs relied on duty rooted ultimately in religious faith to soldier thru						Yes
GilCuesta20	Severe storm led to huge losses of homes, large population displacement, ongoing as. Basic material losses, such as living in houses without a roof or isolation, exposure to flood waters and rain, and lack of food were repeatedly reported after Haiyan	many response teams were deployed	tracking need/presentations meant they deployed the right people to right places at right times, and dialed down support when right time too	men had more trauma, involved more in clean up and response					Yes
Gosling2024	(none)	(none)	(none)	(none)
GovBangladesh23	The floods caused loss of lives, severe damage to infrastructure and other assets, and disrupted economic activities, inflicting heavy loss on agriculture and aquaculture: huge amount of other info	The response strategy focused on food security and nutrition, shelter, water supply, sanitation, and hygiene (WASH), and flood protection in the five most heavily affected districts…	(not addressed)
GovPakistan22	Severe floods that affected every aspect of life, lots homes, lost livestock, food insecurity, economic disaster, malnutrition, every kind of infrastructure damage	not documented here	not documented here
Hansson et al 2024	Sugarcane cutters are at a high risk of heat related illness and chronic kidney disease of non-traditional origin, a disease likely linked to heat-related acute kidney injury (AKI).	Trained local health and safety personnel implemented the Rest-Shade-Hydration (RSH) intervention, educated workers on heat illness and monitored them for signs of such, and collected the data necessary for intervention evaluation.	With increasing rest-shade-hydration intervention AKI-CD rates and severity, and time between symptoms onset and diagnosis decreased during the study period; having a hospital Integrated into the occupational health system for early diagnosis was key to conducting this study.	The association between AKI-CD and external heat highlights the need to adapt daily operations depending on heat levels, and for employers to have contingency plans in case of forecasted heat waves.					Yes
IDMC2024	Third deadliest storm in the southern hemisphere on record (exceptional intensity); triggered 1.4 million internal displacements (IDPs) across six countries and territories in south-eastern Africa; more than 659,000 IDPs were recorded in Malawi; roads, bridges and power supplies in predominantly rural areas were extensively damaged, hundreds of thousands of homes were damaged or destroyed, crop d…	Delivery of food and other types of assistance to remote communities, some of which had to be accessed by helicopter and the government, in collaboration with international organisations, later supported IDPs’ return or relocation by providing cash assistance and non-food items.	Some communities used displacement as a life-saving strategy, and authorities established emergency camps.						Yes
IO4M 2024	Strong winds and torrential rains wreaked havoc across the central and southern provinces, causing widespread flooding and destruction including damage to homes, livelihoods, and essential infrastructures; more than 48,000 people affected and heavy rainfall and flooding increased risks of the spread of cholera, and aggravated challenges resulting from the recent escalation of the conflict and sub…	Food, clean water, sanitation, health and shelter identified as the most urgent needs and the organization dispatched 344 shelter kits including tarpaulins, thermal blankets and mosquito nets; IOM's Displacement Tracking Matrix (DTM) and Camp Coordination and Camp Management (CCCM) teams were deployed.	Deployment of Tracking Matrix (DTM) and Camp Coordination and Camp Management (CCCM) teams supported the government to collect data on populations and on displacements, monitor the needs of affected populations, and support the coordination of the response effort.						Yes
Kabir2021	This study found an inverse association between temperature and asthma exacerbations in the tropical city of Dhaka.	A degree centigrade decrease in mean temperature (average of lags 0–6) was associated with an increase of approximately 4.5% in the daily number of nebulized asthma visits.
Karthik2019	Cyclone Gaja saw 45 deaths reported, people were traumatised in coastal districts that were unprepared for winds of speed of 160km/h; crops destroyed and livestock killed, millions of trees were uprooted, agricultural land devastated, transportation blocked by debris, communications downed and power outages for eight weeks.	Only a limited power supply to some remote areas at 3 months post cyclone.
KaseseJuly2021	Between 2013-2021 flooding of rivers caused 29,401 HH affected, 144, 572 people affected, 3,182 HH displaced, 16,063 people displaced, 21 deaths	Government undertook a rapid assessment of the situation to establish the causes and effects of the floods on the social-economic infrastructure and livelihoods and possible mitigation measures;conducted de-silting of Nyamwaba River with a grant from the Egyptian Government under the supervision of Ministry of Water and Environment and removed boulder and debris from blocked roads, culverts and b…	Implied: evacuation of patients to safe medical care centres; temporary resettlement of the displaced Households in established IDP Camps; provision of relief items (Food and Non-food), particularly from the office of the Prime Minister.						Yes
Khanna 2023	Over 29 years in Rwanda and Malawi, DHS data indicated 8689 children experienced acute respiratory infection (ARI), fever or diarrhea and 66.2% of these infants experienced no drought while 33.8% experienced drought.	After controlling for maternal and child characteristics, Malawian infants exposed to drought had 0.47 times the odds of ARI care-seeking compared to non-exposed infants (aOR 0.47, 95% CI: 0.30–0.70, p = 0.002), Rwandan infants exposed to drought had 1.17 times the odds of ARI care-seeking than non-exposed infants (aOR 1.17 95% CI: 0.76–1.79, p = 0.474) and there was no evidence of association be…
Kim2010	After cyclone Nargis in Myanmar, of 2641 patients 58% presented with an acute condition, ~5% presented with trauma/injury and 29% of these were directly related to the cyclone; the most common diagnostic category was musculoskeletal problems (22%), followed by respiratory (15%), and digestive (15%); just over 5% had post-traumatic stress disorder affecting more women (OR 2.62, 95% confidence inte…	Most patients visiting clinic had minor medical problems and 97.5% (2575 of 2641) of them could be sent home after simple treatment or medication. Only 66 patients needed another visit for follow-up, or were transferred to the local hospital.	Most patients visiting clinic had minor medical problems and 97.5% (2575 of 2641) of them could be sent home after simple treatment or medication.	Many patients with trauma/injury could have been evacuated to local medical facilities, and minor injuries could have been cured by themselves.					Yes
Kim2015	Typhoon Haiyan made landfall over the center of the Philippines and devastated the region; the geography of the affected area posed unique logistical problems.	The intensity of Super Typhoon Haiyan was beyond the responding capacity of the Philippines and the Korean government decided to deploy consecutive small group of medical teams rather than well-prepared field hospital.	Coordination between foreign medical teams to enabled teams to focus in specific areas and return hopsilta to near normal function.	Collaboration with the local resources can be a great opportunity for both parties, and should not be overlooked in any disaster situations.					Yes
Kim2018	Following Super Typhoon Haiyan, many traumatic injuries occurred.	Traumatic injuries were evaluated with irrigation, debridement, and repair of wounds for functional recovery and to prevent infection, consumables were shared with other medical relief teams and donated rather than returned.	KDRT clinic suffered from a shortage of supplies for invasive procedures, including dressing kits and sterilized minor surgery kits which surpassed expectations, so they operated an autoclave for sterilization on a continuous basis, even overnight.	Customized medical service preparedness according to changing proportions of trauma v non-trauma patients over time may be needed in going forward to ensure efficient relief operation.					Yes
Kochurparambil2020	Following floods in Kerala, 1646 flood survivors were randomized in the study.	Survivors in the study received 'counseling' (not described in detail)	The population which received proper counseling were found to be more adherent towards prophylactic medicines (40% - 344 out of 884; p , 0.001) than the population with no counseling (9% - 69 out of 762), and of those with good hygiene practices most (82%) were counseled.	The study indicates the need for counseling/advice to ensure proper adherence towards prophylactic medication.					Yes
Kolachi2013	The 2010 super flood in Pakistan affected 20 million, out of this 7 million people were in need of humanitarian assistance including medical care; displacement, food, drinking water shortage and poor shelter conditions were the risk factors for rising rates of communicable and water born diseases including Diarrhea (21%), Skin Diseases (17%), ARI (16%), Malnutrition (15%), Malaria (7%), Eye Infec…	Ten thousands were sheltered at the land of LUMHS campus and tent city and health teams provided curative care to 59,500 (36.79%) and preventive care to 102,200 (63.21) super flood survivors;	61,700 people were beneficiaries of LUMHS developed health care model which is one of the indigenous and successful model for future flood disaster preparedness in Pakistan.	NGOs, National disaster management authority and university should work together to mitigate the disaster like Indus super flood.					Yes
Kubo2022	After Cyclone Idai in Mozambique, non-disaster-related health events accounted for 84.7% of the total health problems recorded; obstetric care was among core services provided by EMTs during response; for children under-five and five-years and older, top five reasons for consultation were minor injuries (5% and 11%, respectively), acute respiratory infections ([ARI] 13% and 5%, respectively), acu…	18,468 consultations, including delivery of 94 live births, were recorded; obstetric care was among the core services provided by EMTs during the response.	The EMT MDS reporting system was found to support the responses and coordination of EMTs and the role of the Mozambican Ministry of Health (MOH), its cooperation with EMTs, and the dedicated technical support of international organizations enabled its successful implementation.						Yes
Labarda 2017	Not specified/mentioned	(None)	(None)	(None)
Lindvall 2020	Malnutrition, malaria, mental health and gender-based violence problems increased; it also led to the displacement of people.	(None)	(None)	A development approach beyond emergency responses to building long-term resilience, the provision of livelihood support and protection to reduce displacement by droughts is necessary.
Ling 2019	because of the cyclone and flash floods	Carried out measures to purify drinking water and rebuild the local hospital.	Not specified	(None)
Lokotola 2022	The cyclone and flash floods resulted in the deaths of people and destroyed infrastructure, including the primary health care centres and roads; and displacement of people, and farmlands destruction.	(None)	(None)	In high-risk but low adaptive capacity, dedicated efforts to raise community awareness, adapt infrastructure and equipment and build intersectoral relationships are required to strengthen climate-resilient PHC.
Malteser2024	Rivers burst their banks after heavy rains that triggered floods and landslides, leading to a tragic loss of life (13 fatalities), injuries (8 injured), displacement of countless residents, and infrastructure and property damage.	A team was deployed to Kasese to assess the situation on the ground, identify the most pressing needs, and initiate relief efforts.	Non-specific, but there was a commitment to delivering emergency water supplies, constructing temporary latrines and bathing shelters, and distributing soap in two heavily impacted camps: Nyambuku and St. Michael. This targeted intervention will provide much-needed assistance to a combined population of 970 individuals residing in these camps.	(None)					partly
Michael2022	Incidence of death due to carbon monoxide fumes (poison) from small electricity generator sets used in fans. Flooding due to prolonged heavy rainfall resulted in farm and cattle being destroyed. Overcrowding, increased vehicular traffic, air pollution, and increased demand for goods and services due to the Boko haram insurgency and drought resulted in high costs of food items and increased povert…	(None)	(None)	(None)
MiniP Pakistan 2022	Increased malnutrition, which was already dangerously high.	(None)	(None)	(None)
Moyela2019	The entire country in the South of Malawi was submerged under water due to severe floods, leading to about 60 deaths, injuries, displacement of 1 million people across 15 districts, and private activities and operators severely impaired by the cyclone. Mozambique was hit the hardest with about 600 deaths & 1600 injuries.	Malawi’s Homeland Security Minister Dausi estimates that about $365 million will be needed immediately for the reconstruction of bridges, schools, hospitals and homes.	None, but the Malawi’s Homeland Security Minister Dausi estimates that about $365 million will be needed immediately for the reconstruction of bridges, schools, hospitals and homes.	(None)
MSF2022	Tangible consequences of flooding and destruction, including an increased number of cases of diarrhoea and respiratory infections, fear of malaria outbreak due to rising and stagnant water; assessments are still being carried out in the most remote areas.	Focused on the provision of medical support to the affected areas, in coordination with other organisations already on the ground. Additional medicines and equipment arrival expected to arrive in the coming days. Details of activities yet planned.	Focused on the provision of medical support to the affected areas, in coordination with other organisations already on the ground.	(None)					Yes
Musoke2020	(None)	(None)	(None)	(None)
Myint2011	Not specified/mentioned	Participants received services and relief from the health sector, had positive attitudes about the health services, but were concerned with deficiencies that affected vulnerable populations, and were not interested in education.	Not specified, but the acknowledged receipt of health services and relief, and had positive attitudes about the services.	(none)					partly
Njunguna23	(none)	(none)	(none)	(none)
Nkanaga17	Apparent seasonal increases of diagnoses of hematologic malignancies, with dry drought weather	(none)	(none)	spurious correlation?
Noone15	The 480 km wide storm damaged Leyte (1.95 million residents) causing an estimated 6,000-8,000 deaths with more than 2,000 reported missing.	Aid workers arrived	implies the aid workers helped to get response efforts organised						Yes
Onyango2024	From this disaster includes 294 fatalities, 162 missing persons, 101,132 affected households, 151 school disruptions and 65,377 acres of decimated farmland. The start of the school year’s second term had to be postponed by two weeks and infrastructure, such as roads, railways and bridges were also severely impacted. Over 40,000 households living in informal settlements have been displaced. In add…	Kenya’s government announced a public holiday on May 10 to show respect for those affected by the floods and encouraged people in Kenya to plant trees to help mitigate climate change.	During the recent floods, community-based organizations were the first responders to the crisis. In Nairobi, these groups organized community members to quickly evacuate and also collected data of affected households with speed. Members of Kenya's National Youth Service carry mattresses to rescue centers for Kenya's flood victims.						Yes
Otani18	Dzud, which is a kind of very cold drought, has negative effects on children's health in Mongolia.	(not addressed)	(not addressed)	Affects on child health were related to livestock loss, but article argues that medical system could mitigate for those harms.
Oxfam19	Cyclone Idai affected 270,000 people in Zimbabwe: 51,000 were displaced, more than 340 died and many others went missing.	Councils, local people and companies were the first responders.	In the first week following the disaster, Chimanimani Rural District Council (RDC) fed those who had been displaced. The following were also in evidence, and can be built on and institutionalized for future responses: i) public empathy and mobilization, ii) proactive immunizations against cholera and measles, iii) direct private sector emergency responses, iv) national budget reassignments, v) go…	very long list, mostly about organised responses and planning					Yes
Oxfam24	13 persons died, at least 74 families displaced, their homes tending to be washed away or badly damaged.	The rapid assessment revealed that households needed food and nonfood items.	Rapid assessment that quickly FURA together with AFCHE procured and supported 74 households out of the 288 households camped at Bwitho primary school. The support comprised of Posho, beans (food items) and jericans, basins, sauce pans, soap, bed sheets, sleeping matts, water treatment tablets, torches and sanitary pads for the schools going adolescent girls (as nonfood items). This support gave h…	were less immediate crisis response actions, like getting scholastic materials to children, and highly focused efforts to find the most vulnerable households…. Note just 74 households to track iii) Local leaders are key in management of emergency support because they know all the members of the affected community, this minimises a possibility of directing support to wrong people. Much as we used …					Yes
Partridge06	(none)	(none)	(none)	(none)
Peiris15	(none)	(none)	(none)	(none)
Perara2019	Estimated values of the collapsed infrastructure is 7,806 USD. In contrast, 887 families directly or indirectly affected by the landslide. After the evacuation affected community was moved to several temporary camps such as schools and temples. Since the rescue centers were congested, there was a significant concern for water and sanitation. This indicates poor preparedness for landslide hazards …	The government and community organizations provided basic needs of the affected community such as foods, clothes, sanitary facilities and other things which they want.	The government decided to expand and develop the road network just after the landslide with carpet roads. The cultural values and bounteous of the Sri Lankan community profoundly influenced the success of the emergency recovery. Just after landside many community organizations very quickly attended in camp management and to provide meals.						Yes
Phalkey12	Lack of human resources along with missing standard operating procedures; pre-identified communication and incident command systems; effective leadership; and weak financial structures are the main hindering factors in mounting an adequate response to the floods	(none)	(none)	store essential equipment and medications in places not at risk of flood
Rataj16	EWEs seem to lead to psychological injury.	(none done, just recommendations something should happen)	(none)	(none)
Ray22	extensive damage to homes, agriculture, roads, bridges, communications, electricity supplies, schools and health centres, together with disruption to livelihoods, food security and loss of life. At least 270,000 people displaced, 1500km of roads damaged, truama	The immediate outpouring of humanitarian support for the two districts most affected was significantly from local civil society groups, non-governmental organisations (NGOs), churches, private individuals and international organisations, providing food relief, clothes, water supplies and medications.	Displaced persons given shelter; New boreholes were drilled to resuscitate water sources; water purification tablets and hygiene materials were distributed to reduce the risk of water-borne diseases such as cholera. Disaster risk reduction (DRR) training and emergency drills were conducted for district civil protection committees, targeting government employees, school teachers and pupils, humani…	Rural communities did not access the early warning cyclone alerts disseminated through television, print and social media, nor did they appreciate the seriousness of events until it was too late.					Yes
Rossi2024	In 3 countries, millions harmed, cholera, food/water insecurity, population displacement, crops loss	Early warning and emergency plans went into operation	Good comms got health care delivery restored faster than it otherwise might have	An early warning weather warnings system, collaboration of forecasters & govt meant faster recovery					Yes
RW Malawi Floods Jan 2013	Heavy rains that caused floods , resulted in collapse of housesholds, roads were impassible and livestoock and crops washed away causing shortage of food .	None	None	None
RW Malawi Floods Jan 2019	Heavy rains and floods, affected communities destroying houses , leading to displcament, injuries and some death	President of Malawi, declared a State of Disaster in areas hit by the heavy rains and floods in the country. (OCHA, 9 Mar 2019)	Establishement of adhoc camps, the government and its partners launched an immediate response plan .	None					Yes
RW Malawi Strong Winds and Heavy Dec 2021	Storm and heavy rainfall in period of July 2021 to 19 November 2021, affected households across the districts registerering deaths due to lightning strikes and collapsed walls leaving others injuries.	None	None	None
RW Mozambique Storms and Floods Jan 2012	Tropical Storm Dando .... caused flooding and damaged houses , schools , health units and crops affected.	The focus shifted to early recovery activities. (OCHA, 5 Apr 2012)	None	None
RW Cyclone Idai 2019	By the second week of April, more than 600 people were reported dead in Mozambique alone. By the first week of April 344 deaths were reported in Zimbabwe and nearly 60 in Malawi. Many others were also still unaccounted for.	Emergency coordination centres have been established in Maputo and Beira.	These are focused on people’s immediate needs: rescue operations, the provision of safe drinking water, emergency shelters, food, restoration of communication channels and transport networks.						Yes
RW E Africa Floods Aug 2007	An estimated 20,000 households were severely affected and 58,000 people displaced. With about 80 percent of crops destroyed by floods, food insecurity was imminent. Malaria and diarrhoeal disease incidences greatly increased by over 30%. Extensive flooding has affected more than one million people and left 650,000 homeless in over 18 countries in East, Central and West Africa. Flooding and landsl…	On 19 September, Ugandan President Yoweri Museveni declared a state of emergency in the areas flood-affected areas of Eastern Uganda, which was endorsed by Parliament on 25 September.	none
RW E Africa Floods March 2010	Heavy rains starting in February 2010 and resulting landslides in Uganda affected more than 50,000 people across the country with an estimated 400 people killed in Bududa district. Ninety four people were reported dead in various parts of Kenya with over 12,167 households displaced and 141,164 people affected. Landslides in Rubavu, Rwanda killed 14 people and displaced 1,184 households. In Burund…	none	none
RW Ensuring critical maternal	The nearest health centre was more than 40 kilometres and patients moved by boat some losing a lot of blood, and the pain was getting worse every minute along the way. The road to the district hospital was still impassable.	Health Staff tried to call the hospital for an ambulance to support	UNFPA supports the centre and had helped secure fuel, batteries and new tyres to repair four ambulances in the district						Yes
RW Malawi Floods Feb 2024	Flash floods affeccted the region , damaged roads and infrastrure leaving other areas inaccessible and killing peoeple , displacement of people affecting education	On Saturday, 23rd of March, President Chakwera declared a State of Disaster in 23 out of 28 districts affected. Temporary sheleter was rendered in schools, realtuve homes and in camps	Supoorting in evacuation and giving shelter . Nkhotakota has four active camps out of 12 established camps in March, in TA Kanyenda and Mponda. 516 displaced sheltered across five camps and the remaining displaced people were sheltered at their relative's houses or established temporary shelters in the Karonga district.	None					Yes
RW SAF Jan 2007	Some two million people were affected by recent flooding in 22 countries in Africa, 650,000 lost their homes, and 200 died.	na	na
RW SAF Jan 2015 Madagascar	Lots of rain led to dam failure and need for evacuations/led to people living in camps along the roads	warnings and aid targetting	emergency warnings about dam failure express targetting of households that need assistance by CRM						Yes
RW SAF Jan2011	heavy floods, displacment, property, roads destruction, crops destroyed, 23,000 families affected	na	na
RW SE Asia Durian Dec06	Typhoon led to many hundreds died, injured, missing, > 1 million affected, boats property roads homes lost/damaged	he United Nations and partners launched a Consolidated Appeal for assistance for the people affected	na
RW T Chanchu May 2006	About 37 people were killed and thousands of homes were destroyed due to the forceful typhoon's gusts which reached up to 170 km per hour when Typhoon Chanchu hit central and northwestern Philippines and affected some 53,000 people in the Luzon and Visayas regions. In Vietnam, Typhoon Chanchu entered the central East Sea area. Floods, triggered by prolonged drought and the typhoon, washed away sh…	none	none
RW T Conson Jul 2010	Typhoon Conson left some 100 people dead and affecting close to 115,000 families in 12 provinces, 3,700 houses were destroyed and 27,800 damaged. Around 70 schools were damaged while agricultural production has been affected in seven provinces.	none	none
RW T Cyclone MatmoBulbul	The number of fatalities in West Bengal State (India) and southern Bangladesh has increased to 20, after Tropical Cyclone BULBUL's passage, 10 people died in West Bengal, and 2 more deaths were reported in Odisha State (north-east India). Over 26,000 houses were damaged. In Bangladesh, 8 people died, 15 fishermen are still missing, and at least 30 people are injured. More than 17,000 houses have …	Disaster response teams from India and Bangladesh have been deployed to the affected areas and food and relief items are being distributed to the population.	Field assessment team confirmed that immediate needs are repairing shelter and provisioning for basic needs assistance.						Yes
RW T Cyclone Tembin	Most recent reports indicate that Tembin damaged 6,850 houses in 12 provinces, of which more than half were totally destroyed. As of 6 January 2018, 75,880 people remain inside 53 centres. Furthermore, conflict affected communities, IDPs and returnees to Marawi City, Lanao del Sur were also affected and remain vulnerable.	Over 7,500 are staying in 22 evacuation centers. Twenty evacuation centers in Regions MIMAROPA, X, and ARMM remains open to serve at least 7,300 people.	none
RW T Damrey Nov 2017	The UN estimates that Typhoon Damrey affected an estimated 4.33 million people, including 400,000 who require humanitarian assistance.	none	none
RW T Damrey Sep 2005	Tropical Storm Labuyo flooded provinces in Philippines and triggered landslides, which destroyed structures and cut off access between towns and cities. In Viet Nam, A total of 59 people reportedly died and more than 13 people were injured by Damrey and rains brought by the typhoon. The total death toll by Damrey in the Philippines, China and Viet Nam reached at least 90 as of 30 September.	About 20,000 were living in temporary shelters in the northern provinces as of 23 September	none
RW T Goni Oct2020	Displacement of about 30,000 people, agricultural damage, and losses of about US$194 million (PHP 9.3 billion) due to the typhoons.	The Government of the Philippines' recovery efforts underway to support families affected by typhoons Rolly (Goni) and Ulysses (Vamco). Sheltering affected people in 181 evacuation centres. Four evacuation centres remain open in Albay.	Sheltering affected people in 181 evacuation centres.	(None)					Yes
RW T Hagupit Dec2014	Foodings following the typhoon, leading to the displacement of many families, and some deaths.	About 1.7 million people were in evacuation centres	Sheltering affected 1.7 million people in 5,193 evacuation centres.	Initial assessments revealed that immediate needs were most acute in Eastern Samar					Yes
RW T Hagupit Sep2008	Floods and landslides caused by heavy rain that was trigered by tropical cyclone, leading to some deaths, injruies, displacement of people, and damage or swept away houses and hectors of rice farms and vegetables.	(none)	(None)	(None)
RW T Haiyan Nov2013	The typoon led to many deaths and displacement of people.	The Government accepted the UN offer of international assistance. The Government-led response focused on recovery and long-term development.	The Government-led response focused on recovery and long-term development.	(None)					Yes
RW T Sarika Oct 2016	The IFRC reported that people in affected areas had inadequate access to basic hygiene and limited access to safe water and nutritional food, potentially exposing them to health risks. The National Disaster Risk Reduction and Management Council reports that Typhoon Sarika affected a total of 70,169 families in six regions, or 300,396 people,	none	none
RW T Son-Tinh Oct 2012	Son-Tinh killed 27 people and destroying almost 200 houses, more than 15,000 people stayed in 97 evacuation centers. In Viet Nam, a total of 11 people were killed or are missing as a result of the typhoon. A further 90 people were injured, 55,680 houses were damaged, and more than 95,000ha of paddy rice and cash crops were damaged.	none	none
RW T Storm Ana Jan 2022	Tropical storm Ana resulted in some 4,000 people affected, 66 people injured and five people killed. A total of 546 private houses were also partially destroyed while 115 were totally destroyed, a general power cut has been reported, the bridge over the Rovubue river, between Tete Sede and Moaztize, collapsed due to the heavy flow of water, several roads are under the water and two bridges have b…	A Malawi-specific Flash Appeal was released, calling for US$29.4 million for humanitarian partners to target close to 542,000 people. The appeal aims to mobilize humanitarian action in support of the Government-led response, and is directly complementary to the Government’s own relief efforts.	none
RW T Storm Gombe Mar 2022	At least 736,015 people (148,253 families) affected, caused 63 deaths, and injured 108 people. A total of 141,854 houses have been partially damaged or totally destroyed along with 69 health centers, 1,458 classrooms (affecting 143,904 students), 2,764 electricity poles and 12 water systems. A total of 91,177 hectares of crops have been lost with grave concern for the food security outlook of the…	The number of people affected significantly been increased, the number of displaced people hosted at accommodation centers declined from more than 23,000 to 14,119 people.	The number of accommodations centers established by the Government had decreased from 49 to 34 indicating that people had started returning to their homes as flood waters recede. .						Yes
RW T Storm Haima Jun 2011	Typhoon Haima tropical Storm Nock-Ten caused Flooding and landslides affected 340,000 people in 96 districts within 12 provinces, causing damage to over 64,000 hectares of farmland, 323 roads and 42 bridges. Most rice seedlings were destroyed, and infrastructure, including bridges and roads, in need of repair. A total of 30 people were reported killed. As Haima moved through the upper region of T…	none	none
RW T Storm Kai-Tak Aug 2012	Tropical Storm Kai-Tak (Helen) heavy rains that caused flash floods and flooding. Seven people died, and more than 86,700 people were affected, landfall on 17 Aug 2012 in Viet Nam was experienced, bringing intense rain and strong winds. At least 27 people were killed, nearly 12,000 houses were damaged and 56,800 acres (23,000 hectares) of cropland were flooded.	About 10,650 people took shelter in 77 evacuation centers.	none
RW T Storm Kammuri Aug 2008	Flash floods caused by Typhoon Kammuri in Vietnam left 162 either dead or missing, and 81 injured affecting eight mountainous provinces in the north. River water levels rose as high as 84.91 metres leaving province was almost completely blocked off by water. Several roads, highways and railway were damaged and 213 houses totally destroyed, reportedly the worst in 100 years. An estimated 204,189 p…	none	none
Rw T Storm Kompasu	As of 20 October, TC KOMPASU caused 248,263 families (940,847 persons) affected in 1,788 barangays, 130,035 people displaced (1,775 in 60 evacuation centres), 41 dead, 17 missing, and 5 injured. 1,418 families (5,461 persons) were preemptively evacuated in the Philippines.	At least 4,318 families or 15,130 persons are currently taking temporary shelter in 91 evacuation centres.	There was 1.76M USD worth of assistance provided to victims in Region 1, 2, 3, MIMAROPA, and CAR.						Yes
RW T Storm Mujigae Sep 2009	In Philippines,prevailing southwest monsoon and effects of the tropical depression triggered the occurrence of landslides, a tornado, maritime incidents and widespread flooding across the country in the morning hours of September 09, 2009leaving a total of 87,202 families (388,373 persons) were affected. Additionally, In Viet Nam, Whirlwinds and floods killed seven people, injured nine and leavin…	There were 1,425 families housed in 12 evacuation centers on 12 September 2009 in philippines.	none
RW T Storm Nock-ten Jun 2011	Tropical storm Nock-ten death toll climbed to 20, and affected over 600,000 people.	none	none
RW T Usagi Sep 2013	Monsoon rains worsened by Typhoon Usagi have caused flash floods and landslides, since the weekend of Sunday 22 September, affecting nearly 600,000 people, leaving at least 30 dead and two missing. Heavy monsoon rains exacerbated by the typhoon killed at least 36 people in Viet Nam and Cambodia.	none	none
RW T Vamco Nov 2020	As of 12 January, more than 5,191,000 people were affected. The National Disaster Risk Reduction and Management Council reports that agricultural losses and damage from the typhoons amount to US$194 million	There are at least 20,800 people currently taking temporary shelter in 145 evacuation centers and approximately 100 persons temporarily staying with their relatives and/or friends.As of 19 April, at least 9,732 people (2,517 families) are staying in 85 evacuation centers and approximately 103 people (34 families) temporarily staying with their relatives and/or friends.	Recovery efforts led by the Government of the Philippines are underway to support families affected by typhoons						Yes
RW T Vicente Jul 2012	In northern Viet Nam, nine people were killed, mainly due to landslides and drowning caused by heavy rainfall on 27 Jul 2012.	none	none
RW T Wutip Oct 2013	In Viet Nam, Over 200,000 houses were unroofed, and 528 houses collapsed, 843 schools, 120 health centers and almost 19,000 hectares paddy, cash-crop and perennial trees damaged were damaged. Additionally, 13 people were killed.	none	none
RW T Xangsane Sep 2006	Typhoon Xangsane devastated the central part of the country, including the capital Manila, and affected 20 provinces. On 10 October, the National Disaster Coordinating Council reported that 153 people were killed, 406 people were injured and 75 people were missing. Nearly 3,842,000 people were affected. The number of damaged houses was 430,182 (103,625 totally damaged). The loss was estimated at …	none	none
RW Tanz F&L Dec 2011	"unprecedented downpours"…. Loss of homes, personal possessions, widespread displacement from damaged homes, roads damaged, bridges destroyed. Overwhelmed drainage systems, some deaths	Displaced persons able to shelter in schools	Rapid assessment of disaster by Red Cross						Yes
RW Tanz FF Jan2014	heavy rains led to flash floods, displaced > 10k persons, destroyed/damaged homes, roads, bridges, public buildings and crops. Many people lived along the road… boreholes contaminated by flood waters	na	na	some households needed assistance for months afterwards
RW Tanz Floods Apr14	over 10,000 people displaced, destroyed or damaged houses, roads, bridges, public buildings and crops. Some deaths. Sequence of repeat big storms compounded problems.	evacuations, most able to return within 3 months	na
RW Tanz Floods Apr18	Families displaced, latrines collapsed, homes very damaged, evacuations and rescues, some stayed in flooded homes	Evacuations and rescues, staying with relatives	na	some people had nowhere to go is why they stayed in flooded unsafe homes
RW Tanz Floods Apr20	Thousands of families displaced because of flooding/heavy rain	na	na
RW Tanz Floods Jan16	Thousands of families displaced, some fatalities, some left homeless	refuge in public buildings or with relatives	na
RW Tanz Floods Jan20	Heavy rains linked to damage to homes/latrines/deaths/loss of livehood/deaths/displacements	Many people evacuated/displaced	National response team people on their way including sanitation experts	na					Yes
RW Tanz Floods Mar19	Heavy rains led to floods, fishing and transport disruption, increased disease risk, eventually homes/bridges/roads damaged, loss of property and livestock	evacuations, churches and mosques hosted the displaced	weather warnings were helpful	na					Yes
RW Tanz Floods Nov23	About a dozen persons killed each event; displaced families, damaged homes & bridges, sometimes larger numbers	Evacuated to some kind of hosting centre, but limited access to services there	Evacuations	na					Yes
RW Tanz Floods Oct21	Dozens of persons killed linked to flooding, 370 acres of crops washed away, damaged classrooms & bridges, loss of livestock	na	na	na
RW Tanz Hail Mar15	Hail storms/high winds/heavy rain led to deaths of 47 people… 3500 ppl displaced, 634 homes destroyed	Schools re-designated as evacuation centres	Schools re-designated as evacuation centres	na					Yes
RW TC Freddy Feb 2023	The cyclone caused storm surge and flooding that resulted in some deaths, displaced people, ripping roofs off houses and critical infrastructure, including schools, and flooding of houses.	Evacuation and suspension of schools and public transport ahead of the cyclone.	Not specified, but they evacuated and suspended schools and public transport ahead of the cyclone.	(None)					partly
RW TC Idai March2019	224 families were unable to return home and continued to live in four camps in Cyclone Idai-affected areas.	(None)	(None)	Sanitation and bathing facilities and protection measures need to be strengthened to prevent gender-based violence in the camps that remained open during the rain season.
RW TC Jobo	Heavy rains with strong winds resulted in flash floods, causing fatalities and major damage to critical infrastructure, and submerging houses and farms fields.	(None)	(None)	(None)
RW TC Kenneth Apr 2019	Cyclone Kenneth led to an increased risk of waterborne diseases, as many areas had no access to clean water, and an increased number of displaced people.	Baseline assessment in close coordination with Mozambique’s National Institute for Disaster Management (INGC), IOM DTM (Displacement Tracking Matrix) teams, Provision of food assistance to many affected people, and arrival of the international shelter supplies.	Not specified.	(None)
RW Typhoon Ketsana Sep09	Typhoon led to flash floods, widespread flooding, evacuations, hundreds of thousands evacuated to shelters, lot sof homes damaged, small numbers missing or deceased	evacuations	na	na
RW Typhoon Lekima	Tropical storm -> Landslides & flooding led to > 11000 persons evacuated, thousands of damaged/destroyed homes, at least 11 deaths, some missing and injured persons	evacuations	na	na
RW Typhoon Mangkhut	Sequence of big storms led to sustained displacement and ongoing agricultural losses	recovery programme targetting farmers, humanitarian responses, livelihood & agricultural assistance	community level recover programmes	na					Yes
RW Typhoon Mekkhala	Cascading problems due to rapid sequence of big storms	na	na	na
RW Typhoon Mindulle	Storm conditions led to evacuation of > 30,000 persons, 4 fatalities, about 10 missing, 20 injured	Evacuations	Evacuations	na					Yes
RW Typhoon Mirinae	Typhoon conditions led to 23,000 familes/115,000 evacuated persons. Air/ferry journeys were cancelled. Loss of power and phone network.	Evacuations	Evacuations	na					Yes
RW Typhoon Molave	Across 4 countries, in each country, Severe storm led to millions without electricity, tens of thousands of families and homes evacuated/damaged, small dozens of fatalities	Evaculation of persons at risk, evacuation centres set up	Evaculation of persons at risk, evacuation centres set up	na					Yes
RW Typhoon Nari Oct13	Typhoon Nari hit the northern Philippines killing pepole .Bulacan province suffered extensive damage from flooding, several villages submerged and rice and vegetable farms destroyed. (OCHA, 13 Oct 2013).	None	None	None
RW Typhoon Nesat Sep 2011	Typhoon .... 635 families, 2,771 persons have been affected.	Persons were ordered to evacuate	None	None
RW Typhoon Noru Sep22	Floods damaged , agriculture lands and livelihoods were reported in at least four provinces .Many houses were flooded and a number of roads were damaged, including sections of National Road 9. (AHA Centre, 29 Sep 2022)	None	None	None
RW Typhoon Parma Oct2009	Typhoon Parma hit the Philippines, affecting pepolple , causing some death. (Plan International, 2 Oct 2009 and devastating impact on the agriculture which raised food security concerns, as it was the main producer of corn and second producer of rice in the country, according to the Department of Agriculture. (OCHA, 6 Oct 2009)	President Gloria Macapagal Arroyo declared a nationwide state of calamity and ordered the evacuation of residents	Evacuation and providing shelter	None					Yes
RW Uganda F&L Jun 2019	Landslides and flash floods after heavy rains, leading to some deaths, injuries, some people went missing, displacement of people, destruction of properties, households, crops, marchandise, and animals.	The Uganda Red Cross Society conducted an assessment to establish magnitude of the disaster and the needs of the people affected.	(None)	(None)
RW Uganda F&L May 2020	Flash floods following heavy rains and lightning led to increased water levels in Lake Kyoga and Albert, some deaths, displacement of people, health facility flooding, and damage to houses.	(None)	(None)	(None)
RW Uganda F&L Oct 2019	Heavy rains triggered landslides and floods, leading to some deaths, displacement and missing people, flooded roads and bridges, and infrustructure, agricultural , livestock damage.	The refugees’ transit centre in Bundibugyo District will host up to 700 internally displaced Ugandan nationals	(None)	(None)
RW Uganda F&L Sep 2021	Hailstorms and heavy rains caused floods, landslides, leading to deaths, displacement of people, hospitalisation of people,and damaged households, health facilities, water facilities and schools.	Evacuation of some people	Not specified, but some people were evacuated	(None)					partly
RW Uganda F&M Aug 2011	Not specified/mentioned	Field visit by partners and URCS board members; stregthening of the administrative and operative aspects of the National Society with new skills building on previous experiences; and regular meetings and sharing of distribution information with the district disaster management committee.	unclear	Lessons are being learned on the multiple levels of interaction with government authorities, both at national and branch/district levels.					partly
RW Uganda Floods Aug 2006	Rivers burst their banks after heavy rains that caused floods, leading to displacement of people, destruction of hoses and hosuehold properties, livestocks, crops, stored foods, and even some deaths. Several water sources were contaminated with faecal matter from overflowing sanitary facilities.	(None)	(None)	(None)
RW Uganda Floods Jul 2022	Heavy rains caused floods, flash floods, leading to deaths, displacement of people, cutting many people off the national water grid, and households, educational centres and bridge damage.	(None)	(None)	(None)
RW Uganda Floods May 2013	Rivers burst their banks after heavy rains, destroying major infrastructures such as hospitals and sewage treatment units, bridges, roads, homes, health facilities, power lines, and crops, and even causing some deaths.	URCS distributed shelter and NFI kits (including tarpaulins, cooking pots, cups, plates, blankets, jerry cans, laundry soap, and mosquito nets), provided psychosocial support to the displaced people and those in hosting families, and overall camp management activities in the settlements for the displaced people. Camps were later closed but the support continued.	URCS worked with local authorities and the specialised agency for emergencies, especially the Office of the Prime Minister, to provide the shelter, NFI kits and psychosocial support.	(None)					Yes
RW Uganda Floods May 2024	Foolds caused by heavy rains, leading to some deaths, injuries, displacement and some people went missing.	With DG ECHO support, IFRC, through the Uganda Red Cross Society, is providing assistance with distribution of Non-Food Items (NFIs), de-silting kits to de-silt water channels and construct partly destroyed shelters, deployment of Red Cross volunteers, and is engaged in the search and rescue response along with district authorities.	Not specified but IFRC provided assistants and rescue response to the affected people along with district authories	(None)					partly
RW Uganda Floods Sep 2008	Foolds caused by heavy rains leading to displacement of people, poor yield and high price in the area because crops were submerged floods.	(None)	(None)	(None)
RW Uganda Landslides Jun 2012	Villages buried into mud due to landslides caused by heavy reains, leading to injuries, some deaths, crops and houses distruction,	URCS mobilised staff and volunteers to provide first aid services, referrals, search, rescue and restoring family links, and psychosocial support.	Mobilised staff and volunteers provided first aid services and refereralls, search, rescue and restoring family links activities and pyschosocial support.						Yes
RW Vietnam F&L Aug 2016	Floods depleted local-response resources and led to economic and sanitation damage. The impact and vulnerability of affected people have doubled.	(None)	(None)	(None)
RW Vietnam F&L Aug 2023	Floods and landslides caused by heavy rain, thunderstorms and strong winds, leading to casualities, displacement of people, and damage of houses and crop farms, and livestock losses.	Sheltering of some displaced people	(None)	(None)
RW Vietnam F&L Jul 2009	Incessant rain triggered flash floods and landslides, leading to some deaths, destruction of homes and hectares of rice and vegetable farms, and sinking some fishing boats.	(None)	(None)	(None)
RW Vietnam F&L Jun 2017	Flood-prevention embankments were damaged by flood and put hundreds of households at flood risk; flood damage also created perfect mosquito breeding sites and coincided with the peak transmission period of waterborne diseases; dengue fever, Malaria, Typhoid, and Influenza were highlighted as diseases of concern.	Warning by the Ministry of Health of possible disease outbreaks, including dengue fever, in the regions affected by floods.	(None)	(None)
RW Vietnam F&L Jun 2019	Flooding of houses, hectares of crops and aquatic farms after heavy rains led to some deaths, injuries, power loss, destruction of buildings, including schools.	Authorities evacuated around 15,000 households to safer places, and warned people in the low-lying and urban areas about the risk of flash floods and landslides for the next 24 hours.	Authority evacuation of affected people and provision of warning to those who were still at risk of flash floods and landslides	(None)					Yes
RW Vietnam Floods & L Oct 22	Heavy rain and floods affected the central-eastern provinces of Vietnam, causing floods, triggering landslides and leading to casualties and damage, people died and roads blocked	None	None	None
RW Vietnam Floods & L Sep 2020	People, especially women, girls, boys, elderly and people with disabilities were affcted, houses flooded and destroyed. (UNCT Viet Nam, 4 Jan 2021) Causing injuries and death of people, damaged buildings, including a primary school and a place of worship .	None	None	None
RW Vietnam Floods Aug2002	Floodwaters submerged houses and claimed lives, including children ,crops were also destroyed .	None	None	None
RW Vietnam Floods Aug2007	Flooding affected areas claiming lives of people and injured some , houses collapsed and damaged	None	None	None
RW Vietnam Floods Jul 2004	Heavy incessant rains caused serious flooding,that claimed lives and injuring people also houses collapsed and badly damaged as of 17 August 2007. (IFRC, 3 Sep 2007)	None	None	None
RW Vietnam Floods May 2010	High winds/heavy rains destroyed/damaged 6000 homes, at least 20 deaths linked to flooding	na	na	na
RW Vietnam Floods Nov13	extensive flooding implied rain linked but not specific what was harm to humans	na	na	na
RW Vietnam Floods Oct 2010	Storms and floods, caused daeth and some people went missing and injured.	IFRC allocated Disaster Relief Emergency Fund (DREF), followed by the launch of an emergency appeal . This appeal was revised to CHF	None	None
RW Vietnam Floods Oct03	Torrential rain led to 57300 flooded homes, widespread crop losses, wider economic losses	na	na	na
RW Vietnam Floods Oct05	heavy rains caused widespread flooding, 67 people died, around 3500 homes damaged/flooded, crop losses, railway damage	na	na	na
RW Vietnam Floods Oct08	Over 22,000 families evacuated, mostly in cities, 100 schools closed, agricultural damages valued > US $53million and 85 persons died to date	evacuation of 22,000 families	evacuation of 22,000 families	na					Yes
RW Vietnam Floods Sep 2000	Flood waters affected the lives, causing ,enormous economic losses and the humanitarian impact of the floods resulted into deaths.	People were evacuated, some several times due to the unpredictability of the water levels. (IFRC, 24 Jan 2003)	None	None
RW Vietnam Floods Sep 2001	Flood waters caused significant damage to infrastructure ( schools) and clinics flooded, agricultura area and death with a sharp rise in mortality.	None	None	None
RW Vietnam Severe LS&F Apr 2012	Hailstorms, whirlwinds struck and floods killed peoeple , homes destroyed and crops .	None	None	None
RW Vietnam Tropical Storm Noul Nov 2008	The floods destroyed houses and submerged others, crops and aquaculture ponds were destroyed	None	None	None
Sankar 2020	Most patients with heat related illness had normal blood pressure and respiratory rate but hyponatremia was the most common electrolyte abnormality, most had elevated liver enzymes (>90%) and other abnormal biochemical parameters noted were hypokalemia and deranged renal parameters; tachycardia, transaminitis and hyponatremia was widely observed and these changes occur at higher rates in patients…
Sapari 2024	In developing countries the duration and intensity of heatwaves showed a direct proportional relationship with the healthcare burden, significantly increasing rate of Emergency Ambulance Dispatch, Emergency Department Visits, hospital admission, and outpatient department visits due to heat-related illnesses such as kidney disease, mental disorder, infectious disease, cardiovascular disease, respi…
Sarani2022	Eleven (11) districts were trapped in water since the area was flooded to a height of 130cm. A normal ambulances were not able to operate in the mud.	An increase in the EMS missions while serving a big portion of the needed population was a big problem for the health system during the flood.	The tractor has been shown to be a proper and effective disaster relief vehicle and it helped carry in people from the flooded site to the ambulance site.						Yes
Savage2015	Between Nov. 16 and Dec. 16, 2013, medical care was provided to 6596 local nationals; 238 (3.6%) had disaster-related illness or injury, 4321 (65.5%) had acute postdisaster medical conditions and 2037 (30.9%) sought medical care for chronic conditions. Of the 257 patients with traumatic injuries, 28 (11%) had disaster-related injuries and 214 (83%) had acute injuries that occurred post disaster. …	The majority of patient presentations were for health issues that could be managed by the primary care providers in the DART MMT	All of the patients seen could be managed at the primary care level by the medical officers present						Yes
Save the Children 2020b	Floods struck when people were asleep displaced people, washed away homes and schools, damaged roads and bridges, destroyed farmland and killed livestock	Village Disaster Management Committees (VDMCs) led community response during the floods, the SDMCs and DDMC moboilsed and coordinated relief aid and rapid assessments	Kasese district was the first to develop its own Disaster Management plan	Rapid information sharing saved lives and improved the coordination and effectiveness of the response. Simple radio stations can play an important role					Yes
Save the Children2020a	Severe floods, in Kasese district , washed away homes ,churches and schools, damaged health clinics, destroyed farmland and killed livestock and affected lives by displacing peoeple causing food insucurity.	Save the Children’s team in Kasese distributed relief aid such as jerrycans and buckets for storing safe water, as well as cooking pans, cups and clothes.	VDMCs quickly moved the communities, using megaphones to wake families up and coordinate evacuations to pre-identified schools and churches.	VDMCs also re-open roads and clean up affected houses, and mobilising relief aid to affected families.					Yes
Schwerdtle 2024	Scoping review identified a need to collate experiences and data on the actual implementation and evaluation of climateresilience building plans and that less attention has been paid to the impact of climate change on NCDs (non communicable diseases).		Implied standardized reporting of climate-resilient health facility initiatives can facilitate the identification of cost-effective activities with impactful outcomes and sharing lessons learned and good practices between countries, including HICs learning from LMICs, can contribute to strengthening climate resilience efforts.						Yes
Shaban 2024	Heat strain among elderly agricultural workers in Egypt due to hot temperatures in the context of climate change.	By prioritizing key preventive measures such as hydration, rest, protective equipment, and knowledge dissemination, the program effectively equipped participants with practical strategies to combat heat strain in their work environments, and the intervention’s focus on addressing both individual behaviors and environmental factors contributed to its effectiveness in reducing heat strain among eld…	The 3.38-fold lower odds of heat strain in the intervention arm compared to controls, even after adjusting for potential confounders, provides robust quantitative validation of the program’s effectiveness, and that the intervention was associated with a considerable protective effect against heat strain, over and above any other variables.	Significant findings of this study suggest that a one-time education intervention was impactful due to its tailored and comprehensive nature, addressing specific needs and vulnerabilities of elderly agricultural laborers.					Yes
Sheriff2022	Primary health care services were challenged even before the effects of climate change, and there are significant unmet needs which need to be responded to.	none	Nongovernment organisations, such as CHEPS, have been supporting primary health care through community engagement, multisectoral action and provision of support for health and social services.						Yes
Singh2014	The number of pneumonia patients was also higher on rainy days and the numbers started declining a week later. More pneumonia patients are admitted during the periods of greater rainfall and rain-wetting may be an important risk factor for the occurrence of pneumonia.	The number of pneumonia patients was also higher on rainy days and the numbers started declining a week later.	Rain-wetting was found to be associated significantly with the development of influenza pneumonia in the present study.						Yes
Sutringsih2023	There were still Public Health Centers whose building structure was lower than the road and irrigation channels did not function properly in front of the Public Health Center, causing flooding. The health center does not have a health center vehicle around the waters to evacuate patients when a flood occurs	They were waiting for rubber boat assistance from the East Java Regional Crisis Management Center to evacuate patients	There were alternative energy and emergency facilities for backup (for example, pumping electricity, oxygen and clean water, telecommunications systems, sewage and liquid waste disposal facilities, fire systems, fuel storage systems, and monitoring systems to provide heating, ventilation, and air conditioning system failure warning) is in working condition.						Yes
Sylwanowicz2018	A subset of deployed emergency medical responders in Typhoon Haiyan demonstrated a risk for the development of provisional PTSD diagnoses and subclinical depressive symptoms, direct personal threat of harm to self or coworkers demonstrates a positive predictive relationship with the occurrence of clinical PTSD	none	none
Tabassum 2019	315 heat stroke patients reported to ER; 76.6% survived, 23% expired, males were 55% and 60% patients were fully mobile; hypertension was the most frequent concurrent disorder, fever was documented in 79.4% and CNS derangement in 73.3% and fever and disease severity were found to exert significant impact on disease outcome.	Evaporative cooling technique combined with air conduction and maintaining room temperature at 22–24°C.	Mortality rate dropped from 24.35% to 15.9% by using evaporative cooling technique combined with air conduction and maintaining room temperature at 22–24°C, equivalent to a 35% mortality reduction.	An upsurge in mortality and morbidity during the peak heat wave period, declined after introducing appropriate cooling measures.					Yes
Tanay 2023	Factors identified by nurses which may contribute to slow recovery among cancer patients include air and water pollution as well as access problems to food and medicines when roads are blocked or damaged, particularly in the major cities and nurses are also directly affected by the consequences of harsh weather interruptions, with nurses reporting unsafe travelling conditions and difficulty going…
Tanzania 2022	Floods have been experienced in different districts across Tanzania, e.g. from 2015- 2020 floods killed 307 people, affected 317,907 people and destroyed 50,588 houses; in 2009/10 floods affected 26,000 people in Kilosa district and 2 people died, affected 19,000 people in Kongwa and Mpwapwa districts, destroyed infrastructure including roads and bridges and contaminated water sources in Dodoma r…			Floods, cyclones and drought affect many people and livelihoods in Tanzania.
Teenager drowns	A 17 year old teenager drowned in River Nyamwamba in Kasese district while trying to repair a makeshift bridge weakened by flooding; he was one of three boys who were repairing the damaged bridge to enable tourists heading to Magherita peak to cross [when] water waves hit the trio forcing them to slip off the rocks.	In some areas residents are using makeshift bridges to cross the river, tour operator will improvise ropes to aid tourists to cross the river since they have declined to cancel their trips, and the Ministry of Water and Environment presented to Kasese district leaders a plan to restore and protect River Nyamwamba, including the planting of bamboo trees on the riverbanks and installing a flood for…
Theron2022	Climage change leads to immediate harms but also longer effect / less direct harms, such as higher infection or CVD risks	(not addressed)	(not addressed)	Syst review with some useful observations…. **Flooding is mostly commonly documetned way harm happens **Not much info about heat/heat waves/drought **Not enough research about cascading effects
Umar 2017	Over a period of 3 years, 56 volunteer medical students have been involved in the 'Shifa homes' project of Shifa College of Medicine for rehabilitation of flood victims and 46 houses have been built so far, forming a community of almost 200 people.	A team of student volunteers under faculty guidance designed a campaign focusing on personal hygiene, maternal and child health care and diarrheal and malarial diseases prevention; the team then annually visited the community for three years to implement the campaign.	Volunteers reported that working for 'Shifa Homes' instilled social awareness and empathy, provided an opportunity to work as a team, helped with confidence building and developing management skills.	Experience in the community setting fosters social awareness, sensitize the students to community health needs and inculcates civic responsibility, hence setting the stage for a lifetime of service.					Yes
UNDRR 2023	In tropical cyclone Freddy more than 2,267,458 people were affected, including more than 659,278 displaced, with 679 deaths (a great number due to landslides in the Southern Highlands), 537 missing, and 2,186 injured, health infrastructure, equipment, and medical supplies in all 16 affected districts were severely damaged, some health facilities were rendered inaccessible because of damaged and i…	Immediately after the disaster, the government activated its cluster system to coordinate flood response and conducted a rapid needs assessment to determine immediate lifesaving response needs, followed by an interagency assessment and then government Emergency Response Plan finalised on April 5, 2023.	Emergency response plan estimated the cost of the immediate humanitarian response needs at $143.6 million, recognizing several categories of response interventions, including food security; agriculture; nutrition; protection; water, sanitation, and hygiene; education; health; shelter and camp management; and coordination clusters.						Yes
USAID 2023	Cyclone Freddy devastated Malawi from 13 to 16 March and killed over 600 people, displaced another 650,000, and left some 500 people still missing.	“The village clinics I run at the camp are mostly limited to providing sexual and reproductive health care, immunizations, diarrhea management, and cholera awareness. I am getting more demand for other services but I must refer them to the health center about five kilometers away from the camp..."	"...These IFHOCs bring family planning [services], antenatal care, growth monitoring, and nutrition support and related dietary supplements as well as clinic services. It makes my work easy because I know my people are cared for right here,” explained Kasamba.						Yes
Waheed 2019	Elderly patients were affected more by the heat illnesses and mortality was higher in males.
WHO 2022	In total, storms and cyclones have claimed 204 lives and left 650 000 people with no access to basic health services in Madagascar, e.g. tropical storm Ana killed 55 people and displaced thousands causing destruction in 12 of the country’s 23 regions and Cyclone Batsirai caused at least 121 deaths and affected nearly 147 000 people.	With the support of the World Health Organization (WHO), the national health authorities deployed experts and medical supplies to prevent any cholera and malaria outbreaks and restore health services.
Yahya 2016	Heat stroke is common in older males especially those who had co-morbidities and it carries a significant mortality due to multiorgan failure and shock.

## Sheet: Services
	'Pre-selected framework codes' = Data from WHO suggested building blocks, useful to inform policy						HSD Themes			HW themes			HIS themes		AEM themes		HSF themes		L&G Themes
Study Name	Health services delivery	Health workforce	Health Information systems	Access to essential medicines	Health systems financing	Leadership & Governance	Disruption	Vulnerability	Resilience mechanisms	Training	Staff wellbeing and commitment	Staff shortages	Benefits of	Challenges to	Disruption and shortages	Recovery	Adequacy	Coordination with needs assessment	Leadership … Coordination	Implementation
ActAlliance2013	Hospital was submerged in flood waters, leading to destruction of buildings, staff quarters, equipment, medicines. Roads became impassable.	Staff living quarters were destroyed.	(none)	There was a shortage of medicines and medical equipment including beds and sanitary ware an things like rehydration salts, as identified by responders.	(none)	(none)
Alga18	hampered by shortages in equipment, medicine, transport disruption	lack of relevant training in disaster response	none	ran out of insulin and some other equipment ended up in shortages	financial support was inadequate	lack of foresight to do planning, have reserve stocks or staff trained what to do
Bagonza14	none	none	none	none	none	none
Baharuddin2015	After another hospital closed, Hospital Universiti Sains Malaysia (HUSM) was the only hospital delivering services in the state of Kelantan to deal with an influx of patients (180 per day)from the 2014 flood, who generally had acute problems from underlying chronic medical conditions such as acute coronary syndrome, acute exacerbation of chronic obstructive airway disease, heart failure, sepsis, …	Staff shortage was an issue with 50% of staff affected; medical students and 261 volunteers helped to manage patients in triage, clerking and crowd control in waiting area, but coordinating them was a challenge.				...no disaster declaration from the top-down on day 1 of the disaster, meaning that the ED staff had to handle the situation themselves.
Bishop Williams 2018	Admission counts were highest for climate-sensitive diseases including acute respiratory infections, malaria, and acute gastrointestinal illness, were 1.16 (95% CI: 1.04, 1.31; p = 0.008) times higher during extreme high temperatures (i.e., >95th percentile) on the day of admission, and in most years higher in the dry season than the rainy season.
Canwat23	none	none	none	none	none	none
Ganchoon18	This is account of rehabilitation focused but (local) Philipines-based services, and the role they had in coordinating relief and recovery actions: large range of activities to try to help everyone recover.	Physiatrists functioned as medical providers, mission team leaders, community advocates, and in other roles.	Groups network proved an effective communications platform, between local HCPs and national managers, for assessing needs, mobilizing resources, and executing missions	Basic relief kits so people could help themselves; lots of equipment provided for minor injuries and rehabilitation (eg crutches)	none	formalized relationships [among] a range of local and international emergency and disability stakeholders, including government agencies and non-governmental organizations
Checkley 2000	1997-98 El Niño had an effect on hospital admissions greater than that explained by the regular seasonal variability in ambient temperature, increasing the number of hospital admissions for diarrhoea to 200% above expected during the winter, which was associated with an increase in ambient temperature and a decrease in relative humidity; a 1ºC increase in ambient temperature had a more significan…
Codjoe2020	Warmer health facilities due to its site, poor drainage, poor building condition/materials, unstable power supply and overcrowding; Essential utilities including medicines, equipment, surgical apparatus, disposables and medicines were damaged; Increased demand for healthcare and referrals; Injury risks due to staff and patients walking on muddy surfaces.	Walking on muddy surfaces led to injury risks to staff; the poor road network affected patient transfer to other facilities; hot and humid exacerbated by overcrowing in the health facilities affected patients and healthworkers.	(None)	Essential utilities, including equipment, surgical apparatus, disposables and medicines, were damaged. Increased demand for energy for cooling, leading to greater pressure on the energy supply. The disrupted power supply can affect the existing weak system for the storage of medical supplies.	Flooding disrupted economic livelihoods in the informal sector, resulting in lower wages and less potential for health expenditure. Health facilities were warmer indoors than the nearby official weather station, reflecting poor building design/design/unstable power and lack of capacity. Increased demand for healthcare.	(None)
DDMC 2022 Rukoki				Prepositioning of essential medical supplies to nearby health facilities
DDMC 2023 Nyamwamba	(None)	(None)	(None)	(None)	(None)	(None)
DDMC2020 KaseseRecovery (see also earlier report of same incident?)	Kilembe Mines Hospital 3/4 destroyed (Store, Morgue and wards swept away and all Hospital services interrupted) while 3 other health centres (Kilembe HCII, Kanamba HCIII, and Karusandara HCIII) were partially destroyed; Kilembe Mines Hospital will need reconstruction and relocation while Health centres will require renovation.			Urgent resupply of medical material and equipment for the affected health facilities needed.
DDMC2020Kasese7May	Floods swept away Kyanjuki-Katiri Bridge and Kilembe mines Hospital infrastructure including the Store, Morgue and wards, interrupting all Hospital services; Kilembe Mines Hospital 3/4 destroyed by floods, while other health centres were partially destroyed.			Type and quantitiy of medicines and medical supplies prioritised and listed.	Kilembe Mines Hospital will need relocation while other Health centres will require renovation
DEC2022Pakistan	Many healthcare facilities were damaged across the country and roads that would take poeple for services. Communities were unable to get drinking water, medicine that increasesd diseses .They started a mobile healthcare unit to provide on spot consultations and treatment.	None	None	Concern worldwide,workining with local partners were able to provide outpatient care , medicinesfrom mobile health facilities.	None	None
DECNov2021Karambi	(none)
Dew2014	UK MED, a NGO which provides medical staff to disasters, saw 280 patients, most had chronic disease or new problems since typhoon, but were unable to access the Philippines health service which was disrupted by the Typhoon, and although there was no direction to provide care to Philippines nationals, if somebody needed urgent care not available close by then the team would be used; this capabilit…	A team of six civilian doctors, nurses and paramedics from UK Med provided medical aid ashore; assessment teams identify islands that required aid and the UK Med team would be then be sent to that area for up to a day to provide clinics.				Interntational response: UK deployed a force for medical response including HMS DARING and HMS ILLUSTRIOUS and the deployment of a Role 2 medical team and the hosting of a UK civilian medical team UK Med (sponsored by U.K. Department for International Development)
Dinh2021	(none)
Dube2021	(none)
Farah2023	Hospitals are the most important institutions in disaster response, but health systems in sub-Saharan Africa are vulnerable to distruption from disasters and EWEs, due to many building block factors including limited physical access, geographical limitations.	Inadequately skilled healthcare professionals, inadequate hospital workforce and lack of knowledge create EWE vulnerability; there is a knowledge and skill gap in emergence triage and disaster response among healthcare providers working from hospitals in SSA countries.	Weak health systems in which the hospitals operate, system mismanagement, operational challenges create EWE vulnerabilities.		Hospital underfunding, and corruption creates vulnerability to EWEs.	Inability to collaborate in disaster response, the absence of governance and leadership in hospital settings, lack of transparency and bureaucracy are the main preparedness barriers and policy-makers should focus on health sector human resource development and building a strong health governance system .
FdsofKagando2024	Hospital experiencing water shortage because the sources in the hills broken by landslides and intake is clogged by sand and other debris; only enough water in the tanks for 2 days.
Fernandes2022	Cyclone Idai led to massive disruptions in health service delivery (all elements of maternal and child health services showed meaningful and statistically significant decreases immediately following the cyclone), while at the same time it triggered acute conditions and space for emergence of diseases, such as cholera outbreak and resurgence of pellagra; significant support existed to restore crit…	Massive individual solidarity, appears to have played an essential role in efficiently responding to Idai (at least during the initial shock period).	Routine data is useful for tracking health system performance and resilience during and after shocks; therefore, it should be used and prioritized to guide decision making. e.g. finding that highly affected areas had the most significant impact on services uptake reinforces the need to establish systems that quickly detect these areas during shock periods so that aid can be immediately channeled …	Domestic and international support contributed to swiftly addressing essential health system needs, including drugs, supplies, and materials.	Mozambique’s health sector has a well-established coordination mechanism with donors and implementing partners, which was important in response to cyclone Idai.	Effective coordination mechanisms and strong leadership are critical in an emergency (e.g. when massive solidarity exists and new stakeholders come in) and existing tools between government agencies and partners were essential to avoid or minimize anarchy in the response and to direct aid to the most vulnerable areas.
Giang14	Presentations for hypertension-related conditions/HT increases when temps are relativel below median… although median was merely 26 deg C. No signif. Increase in HT problems during very high temps, though.	none	none	none	none	none
GilCuesta18	none	Sense of professional duty rooted in personal values rooted in religious faith affected how services operated	none	none	none	none
GilCuesta20	Clever and active monitoring of health care needs post disaster, high trauma presentations early on soon outnumbered by post-event injuries and communicable diseases, and lots people with chronic health care needs	(none)	Using lots of records to achieve close monitoring of patient needs and problems as they presented, to create timeline of changes in patient needs	For patients on antibiotics, a complete treatment should be ensured, because anecdotal evidence from ODH after Haiyan showed that free antibiotic treatment was provided only for the first 2-3 days, potentially compromising adherence to treatment.	(none)	effective management [to prevent trauma wound and puncture injuries] is essential during the weeks following a typhoon. Its prevention should be focused on persons involved in clean-up activities, in particular adult men
Gosling2024	rehabilitation is poorly integrated into health systems disaster preparedness and response in LMICs, largely due to low awareness of rehabilitation, undeveloped existing rehabilitation health systems, as well as a lack of rehabilitation professionals, and disaster specifc training for them.	lack of suitable professionals	The very limited evidence categorised under the health information systems building block is a symptom of the magnitude of challenges faced when attempting to collect quality data in disaster situations,	(none)	none really	rehabilitation is poorly integrated into health systems disaster preparedness and response in LMICs, largely due to low awareness of rehabilitation, undeveloped existing rehabilitation health systems, as well as a lack of rehabilitation professionals, and disaster specifc training for them.
GovBangladesh23	349 community clinics out of 505 were affected. Cases of waterborne diseases and other ailments were reported up to the end of July 2022, affecting 19,918 people.	(none)	(none)	(none)	(none)	(none)
GovPakistan22	The flood damaged close to 13 percent of the country’s health facilities, interrupting health services from community to secondary levels. This has dispropotionally impacted the health of vulnerable groups such as the poor, pregnant women, and malnourished children, and increased morbidity and mortality.	(none)	(none)	(none)	(none)	(none)
Hansson et al 2024	Sugarcane cutters are at a high risk of chronic kidney disease of non-traditional origin, a disease likely linked to heat-related acute kidney injury (AKI); trained local health and safety personnel implemented the occupational RSH intervention, educated workers on heat illness and monitored them for signs of such, and collected the data necessary for intervention evaluation.	Occupational health and safety personnel have key roles to play in enforcing rest, shade, and hydration practices, referring workers with suspected AKI to healthcare as well as collecting and analyzing the data needed to support workplace heat stress interventions.	Having a hospital Integrated into the occupational health system was key to conducting this study, however, routinely collected clinical data at the physician’s discretion is susceptible to missing data, such as seen for some biochemical results in this study, and this is a limitation affecting especially the analysis of inflammation biomarkers.	Kidney injury events became less common and less severe as heat stress prevention through a Rest-Shade-Hydrate (RSH) intervention was enhanced and efforts were made for early diagnosis of heat-induced kidney injury, but these events did not disappear and partly reversed in H6, the hottest harvest during the study period.		Having a hospital Integrated into the occupational health system for early diagnosis was key to conducting this study and early diagnosis of AKI and to reduce risk of subsequent chronic kidney disease.
IDMC2024
IO4M 2024	Numerous health centres damaged (as well as roads and electricity poles) and needing reconstruction and rehabilitation		IOM's Displacement Tracking Matrix (DTM) and Camp Coordination and Camp Management (CCCM) teams were deployed and closely supported the government to collect data on populations and on displacements, monitor the needs of affected populations, and support the coordination of the response effort.
Kabir2021	Reduced temperature associated with increased asthma exacerbations in Dhaka; the effect of lower temperature on asthma exacerbations were observed mainly in adult males aged 19–59 years old and was delayed for approximately a week			A degree centigrade decrease in mean temperature (average of lags 0–6 days) was associated with an increase of approximately 4.5% in the daily number of nebulized asthma visits.
Karthik2019	Developed countries should understand the need for developing countries to be technologically equipped for extreme events.				Developing countries to be economically equipped for extreme events, for many, the issue is lack of funding for investment in coastal defences.	It is time to establish a proper framework that helps developing countries to facilitate an effective response to an emergency, crucially with the help of other, more developed nations, but the Indian government needs to make this a key priority.
KaseseJuly2021	Flooding of rivers caused significant damage to public and private property, loss of human life, crops, livestock, and social economic infrastructure including schools, bridges, 4 health facilities, factories for food processing
Khanna 2023	After controlling for maternal and child characteristics, Malawian infants exposed to drought had 0.47 times the odds of ARI care-seeking compared to non-exposed infants (aOR 0.47, 95% CI: 0.30–0.70, p = 0.002). Rwandan infants exposed to drought had 1.17 times the odds of ARI care-seeking than non-exposed infants (aOR 1.17 95% CI: 0.76–1.79, p = 0.474).No evidence of association between drought …
Kim2010	After cyclone Nargis in Myanmar, of 2641 patients 58% presented with an acute condition, ~5% presented with trauma/injury and 29% of these were directly related to the cyclone; the most common diagnostic category was musculoskeletal problems (22%), followed by respiratory (15%), and digestive (15%); just over 5% had post-traumatic stress disorder affecting more women (OR 2.62, 95% confidence inte…
Kim2015	Most hospitals and health care facilities in the affected regions were not working properly due to structural damage and loss of human resources; transport network was hampered during the initial period aftermath of the disaster.	Korean government deployed consecutive small medical teams rather than bulky field hospital unit; at time of arrival Filipino team strived to accommodate flow of victims, and especially the outpatient and emergency departments needed more resources for proper operation. The Filipino team was able to focus on inpatient division, and opening one more operation theater allowed for surgical procedure…		The Filipino medical team, which took over St. Paul’s hospital two days prior to KDRT’s arrival, suffered from shortage of pharmaceutics and human resources.		KDRT took over the whole outpatient department, aided the emergency department, and eight gasoline geight gasoline generators provided enough electricity for the entire hospital so that it could operate 24 hours continuously; disaster medical relief mission of foreign medical teams should be coordinated with local resources.
Kim2018	One month after Super Typhoon Haiyan, 5,827 patients were admitted to the KDRT outpatient clinic; 1,378 (24%) were trauma patients and 4,449 (76%) were non-trauma patients, medical requirements differed between these and the proportion of trauma patients increased over time; older, male patients were higher in the trauma group, because the reconstruction of buildings is done mostly by adult males.	KDRT operated an outpatient-based field clinic.	It was difficult to record all the details of manpower and timing in the ongoing urgency of the disaster situation.	KDTR outpatient clinic provided some hospital functions including blood and urine lab tests, X-ray, ultrasonography, invasive procedures in a procedure room without an anesthesia machine, prescription of medicines with counseling by a pharmacist, and vital-sign monitoring with a cardiopulmonary resusc kit.	Consumables were shared with other medical relief teams and donated rather than returned.	The ongoing work of cleaning the city and reconstructing community infrastructure (roads, housing, etc) and sustained exposure to violence due to weak governmental efforts to maintain public order at the disaster scene may have contributed to continuing trauma.
Kochurparambil2020	Among 1646 flood survivors randomized in the study, the population which received proper counseling were found to be more adherent towards prophylactic medicines (38.9% - 344 out of 884; p , 0.001) than the population with no counseling (9% - 69 out of 762).	The study indicates the need for counseling/advice to ensure proper adherence towards prophylactic medication and curb the incidence of communicable diseases.		Among 1646 flood survivors randomized in the study, the population which received proper counseling were found to be more adherent towards prophylactic medicines (38.9% - 344 out of 884; p , 0.001) than the population with no counseling (9% - 69 out of 762).
Kolachi2013	161700 Flood Survivors were directly provided emergency health care by LUMHS medical teams through organizing free medical camps in tent cities and mobile camps; displacement, food, drinking water shortage and poor shelter conditions were risk factors for rising rates of communicable and water born diseases including Diarrhea (21%), Skin Diseases (17%), ARI (16%), Malnutrition (15%), Malaria (7%)…	Care was provided by faculty the medical university can contribute human resources comprising Faculty, Consultants, Doctors, Students & Paramedics.		Flood survivors need preventive and curative care.		61700 people were beneficiaries of LUMHS developed health care model an indigenous & successful model for future flood disaster preparedness in Pakistan; NGOs, National disaster management authority and university should work together to mitigate the disasters.
Kubo2022	After Cyclone Idai in Mozambique, non-disaster-related health events accounted for 85% of the total health problems recorded; obstetric care was among the core services provided by EMTs during the response; for children under-five and those five-years and older, the top five reasons for consultation were minor injuries (5% and 11%, respectively), acute respiratory infections (13% and 5%, respecti…	Identified challenge was the need for dedicated human resources with good knowledge of the EMT MDS system for joint management of EMT data collection and EMTCC data management, and women were more likley than men to visit EMTs, which supports the importance of gender balance within the EMT personnel, especially when providing care to Muslim countries, since a Muslim female health care provider wo…	Standardized WHO daily report form in both paper and csv data formats, facilitated data reporting and analysis; the system supported the responses and coordination of EMTs and allowed health data to be collected from the onset of the response, with a total of 18,468 consultations recorded from all EMTs; remote support from an off site data management team played an important role, particularly fo…			The role of the Mozambican Ministry of Health (MOH), its cooperation with EMTs, and the dedicated technical support of international organizations enabled its successful implementation, and summary data provided a better understanding of the evolving situation and enabled the EMTCC to make timely decisions.
Labarda 2017	Local hospitals were unprepared for the storm surge caused by the typhoon; health services were disrupted; the private case hospitals were affected most; The public hospiatl discharged all its patients a day after the disaster and limited itsoperations to outpatient care; the public case hospital had received some form of disaster-related training, but the materials were outdated; a higher hospit…	(None)	(None)	A higher hospital resilience index in public case hospitals in the eight domains of hospital leadership, plan, stockpile, safety, critical care, staff, training, and recovery; the private case hospital ran out of medical supplies, financing, and human resources after two weeks of services to the community.	(None)	The decision to transfer the public hospital from its current location in a no-build zone to a safer place in the northern part of the city; integration of disaster preparedness into the life and culture of the hospital was recommended as necessary to make disaster preparations effective; local hospitals were unprepared for the storm surge caused by the typhoon; the public case hospital had recei…
Lindvall 2020	Malnutrition and lack of vaccine; insufficient mental health and gender-based violence treatments; inadequate health services to the displaced people, lack of patient' perspective needs assessments and program evaluation; lack of information on health status, needs and vulnerability among displaced people,	(None)	(None)	(None)	(None)	A development approach beyond emergency responses to building long-term resilience, the provision of livelihood support and protection to reduce displacement by droughts is necessary.
Ling 2014	Many cases and outpatient treatment and blood tests, B-ultrasound, electrocardiogram (ECG) and other laboratory examinations; disinfected many hectares in the external environment; carried out measures to purify drinking water and rebuild the local hospital; and when local medical system was in paralysis or semi paralyed, the cooperation between rescue teams from other countries and the local med…	(None)	(None)	The drugs brought were not enough…. many common drugs, such as cloxacillin, erythromycin, and paracetamol were sought.	(None)	The WHO guidelines (2) are sound and appropriate when there is a total collapse of the local medical infrastructure; when local medical system was in paralysis or semi paralyed, the cooperation between rescue teams from other countries and the local medical institutes can help gain confidence of the local people in the foreign rescue teams, and it could contribute to the recovery of the local med…
Lokotola 2022	The cyclone and flash floods destroyed infrastructure, including the primary health care (PHC) centres and roads, affecting patients and staff from accessing the PHC centres; reduced patient attendance and services provision; vulnerable people most affected; an extra burden to the PHC centres due to displaced people relocated to their centres; routine basic service delivery provided in tents and …	Reduced patient attendance and services provision due to infrastructure and road destruction; many health workers had to live at the PHC centres and were overstressed due to the increased workload.	(None)	(None)	(None)	In high-risk but low adaptive capacity, dedicated efforts to raise community awareness, adapt infrastructure and equipment and build intersectoral relationships are required to strengthen climate-resilient PHC.
Malteser2024	(None)	(None)	(None)	(None)	(None)	(None)
Michael2022	Extreme heat and flooding resulted in consistent clinical presentations at primary health clinics, including skin, water-bones, malnutrition, hypertension, upper respiratory infections and depression/anxiety/stress-related disorders. High pressure led to fatigue, malaise, and daytime somnolence due to poor sleep at night, affecting workplace productivity. Poor harvest, high cost of food items and…	(None)	The experience in Kano exposed the paucity of data regarding the impact of CC on primary care activities in Africa.	(None)	(None)	Future research is required to help stakeholders with the information necessary for the strategic planning of appropriate intervention.
MiniP Pakistan 2022	13% of health facilities were affected by flooding, leading to health services disruption from the community to the secondary level. More than one-fifth of affected facilities were fully damaged. Challenges in accessing health services for about 650,000 pregnant women and 4 million children. Communicable diseases such as acute diarrhoea, cholera, malaria, and dengue increased.	(None)	(None)	Disruption in health service delivery will increase health inequities for the poor and disadvantaged due to hindered access to services such as immunisations, routine medical care, including medication for chronic disease, maternal and child health services, as well as the risk of higher out-of-pocket health expenditures	Disruption in health service delivery will increase health inequities for the poor and disadvantaged due to hindered access to services such as immunizations, routine medical care including medication for chronic disease, maternal and child health services, as well as risk of higher out-of-pocket health expenditures	(None)
Moyela2019	Malawi’s Homeland Security Minister Dausi estimates that about $365 million will be needed immediately for the reconstruction of bridges, schools, hospitals and homes.	(None)	(None)	(None)	Malawi’s Homeland Security Minister Dausi estimates that about $365 million will be needed immediately for the reconstruction of bridges, schools, hospitals and homes.	(None)
MSF2022	Provision of medical support to the affected areas, in coordination with other organisations.	(None)	(None)	Provision of medical support to the affected areas, in coordination with other organisations already on the ground. Additional medicines and equipment arrirval expected to arrive in the coming days.	(None)	(None)
Musoke2020	Administered the first and second dose of OCV to vulnerable displaced populations, but the coverage for the second dose was significantly lower. Administered Oral cholera vaccination to high-risk populations to prevent a cholera outbreak.	(None)	The WCO identified the need to have a comprehensive communication plan, customised for different audiences, to communicate relevant, correct information before, during, and after an incident. Surveillance of 4 waterborne diseases was enhanced in 9 health facilities serving the affected population .	Fair coverage of the first dose of OCV to vulnerable displaced populations, but significantly lower coverage for the second dose. Administered Oral cholera vaccination to high-risk populations to prevent a cholera outbreak.	(None)	The WHO Country Office verified the emergency and constituted an incident management team to coordinate the response. Early contact was made with the Ministry of Health and Sanitation and health sector partners. Setting up a Public Health Emergency Operations Centre to coordinate the response.Joint assessments, planning, and response among health sector partners. The country’s response was well e…
Myint2011	Participants received services and relief from the health sector, had positive attitudes about the health services, but were concerned with deficiencies that affected vulnerable populations, and were not interested in education.	(None)	(None)	(None)	(None)	(None)
Njunguna23	Drought can be linked to food insecurity and consequential decline in population health, but services were poor at baseline anyway	lack of human resource in the health facilities. Majority (91.1%) of health facilities had no mental health specialists.	(none really)	Stock out of essential medicines were observed in 20% of health facilities.	(none)	There was lack of supportive supervision, documentation and external quality assessment program to improve quality of care across the health facility levels
Nkanaga17	Increase in cancer diagnoses with drought/dry conditions	(none)	(none)	(none)	(none)	(none)
Noone15	7 hospitals in capital were incapacitated, so were most local clinics	Loss of mobile telephone coverage (due to storm damage of cellular towers and loss of electrical power) denied the ability to communicate, resulting in many employees having to leave essential jobs to check upon and attend to family and homes…. Keeping a journal helped some staff recover from psych trauma.	(none)	(none)	(none)	Planning assumptions regarding reserve electrical power (generators), security, and transportation were erroneous, limiting the applicability of any pre-event planned response. There was an influx of aid groups with a variety of levels of expertise and equipment. They didn't always work well together, and there wasn't a coordinated response by govt.
Onyango2024	45 affected healthcare facilities	none	none	none	none	The Kenyan government has since decided to demolish houses (largely focused on informal settlements) that were built 30 meters on either side of the major rivers of Nairobi.
Otani18	increased medical resources in affected areas – particularly rural areas lacking easy access to medical institutions – would help improve child health during those severe winters	, the shortage of nurses would appear to have an effect on child mortality in Mongolia.	(none)	(none)	(none)	(none, although has some ideas about how to improve infrastructure)
Oxfam19	not specific enough	not specific enough	not specific enough	not specific enough	(none)	talks about community first responders,immediate cholera vaccination campaign
Oxfam24	(none)	(none)	(none)	(none)	(none)	(none)
Partridge06	Among the response staff, major medical problems and traumatic injuries were rare, and life-threatening trauma or illness were nonexistent.	Describes an on-site treatment centre for the response workers themselves, says this meant they kept in good condition	Kept statistics about health problems the response workers had: 92% were minor, some skin & gastro complaints; no comparators	(none)	(none)	(none)
Peiris15	Organising response teams by size and capability made the country-side response much more effective. For instance, after first few weeks of response, By registering FMTs, the DOH was able to ask teams to exclude trauma specialists and include primary care and public health specialists instead.	the new FMT classification and registration process enabled the Philippines to strategically deploy international assistance according to the health needs in affected areas. It facilitated faster, more efficient deployment and helped ensure a coordinated, timely and credible response to the disaster	(none)	many [response teams] were not self-sufficient for drug and medical supplies or food and logistics for their staff, causing additional burden. This influx of nonregistered teams was possible due to the waiver for professional license processes and registration fees and the relaxation of visa and immigration regulations for foreign humanitarian workers and volunteers made by the Philippines’ Profe…	Describes well-meaning, well-funded response that wasn't tailored to local needs	recommend mechanisms to enforce the registration of all (emergency response teams, FMTs), and the timely reporting and monitoring of FMT activities. A standard exit report should be developed and required to be submitted before leaving the country
Perara2019	Community perception on infrastructure reinstallation was measured by reconstruction of transportation facilities, repair electricity and water supply and re-establishment of administration, health & education.	Recommended to establish an institutional framework to monitor, evaluate and rectify the disaster recovery process with standardized indicators, procedures, and guidelines.	none	none	none	Rescue and evacuation were at just above the average, adequate level. The restoration of essential services such as communication and power as well as restoration of infrastructure facilities like roads and water supply was at an acceptable level because the government was being able to reconstruct roads, water supply, and electricity better than it was.
Phalkey12	community outreach services got neglected during the crisis. All of the facilities reported dysfunction of one or the other type of supporting system in our study. None of these were reported to lead to any public health impacts. However, these dysfunctions should be nonetheless prevented. It is necessary that alternate sources for water, electricity, waste disposal transport, and road communicat…	A large number of the employees were absent from the health centres for more than a week in our study. They had to get their own families safe before could come to work.	The syndromic surveillance system and the laboratory reporting systems were weak and limited data was available during the flood in our study. Health management information system procedures went from being good to poor and did not return to baseline for [2 months]	threats: inundation, lack of electricity; stock ran out, disrupted supply chains, meds for skin conditions or snake bikes and diagnostic test kits were shortages,	All facilities reported hindrance in functioning due to lack of adequate finances and did not have access to additional resources to deal with the emergency.... the flood non-exposed community experienced neglect as the focus of intervention, and rightly so, was on the flood exposed communities. User fees were not waived during the flood even for the poor, which should be reconsidered	A majority of the facilities stated that they are not enabled with adequate legal authority to develop and / or implement public health emergency training exercises.
Rataj16	Storms lead to Increased PTSD, infections, psychological injury. There is an increased burden of psychological diseases and injury. This finding needs to be incorporated into activities of prevention, preparedness and general health care of those developing countries increasingly experiencing extreme weather events.	(none)	There is under reporting of mental health issues in Africa, lack of comprehensive data and culture specific challenges to identifying or addressing PTSD	(none)	(none)	Decision makers at country and regional level should encourage the improvement of mental health care infrastructure.
Ray22	High rate of presentations related to trauma, infection, chronic health problems. Casualties were initially treated in trauma units and first aid tents in open fields, then later air-lifted to hospitals for surgical management.9,12,13 Volunteers from medical associations travelled from the capital city to the district hospitals to replenish supplies and carry out surgery.	Psychological and posttraumatic stress was reported for health staff working with survivors as well as amongst those who had witnessed or suffered personal loss resulting from the cyclone	(none)	Many of those who needed help had chronic conditions, diabetes, hypertension, asthma and HIV, who had lost their medications along with their homes. People living with HIV usually receive 3-months’ supply at one time so the ones worst affected were those who lost their medication when their homes were destroyed. Proactive immunisation against cholera and measles was carried out while counselling …	(none)	(none)
Rossi2024	Routine health care delays & HCF buildings destroyed, but. Restored outreach activities immediately after the cyclone	(none)	(none)	mobile health care 'units' helped restore HC delivery faster while vaccine access dropped for a while	(none)	An early warning weather system reached at-risk communities and mobile health units. In rural areas, community leaders, and community health workers receive notifications through BM service and through community radio communications, cell phone calls and/or SMS text messages to widespread information and to effectively inform the rural population.
RW Malawi Floods Jan 2013	Damage of roads .	None	None	None	none	None
RW Malawi Floods Jan 2019	None	None	None	None	None	None
RW Malawi Strong Winds and Heavy Dec 2021	None	None	None	None	None	None
RW Mozambique Storms and Floods Jan 2012	Health units damaged by tropical floods	None	None	None	None	None
RW Cyclone Idai 2019	none	none	none	none	none	none
RW E Africa Floods Aug 2007	The flooding disrupted delivery of social and economic services like education, health, trade and agriculture which resulted in increased risk of communicable diseases especially as the flood water receded.	none	none	none	none	none
RW E Africa Floods March 2010	none	none	none	none	none	none
RW Ensuring critical maternal	Patients who made it near health facilities found them insufficiently equipped to perform some services and were referred to higher level facilities to manage specialized services.	none	none	none	none	none
RW Malawi Floods Feb 2024	none	none	none	none	none	none
RW SAF Jan 2007	na	na	na	na	na	na
RW SAF Jan 2015 Madagascar	na	na	na	na	na	na
RW SAF Jan2011	na	na	na	na	na	na
RW SE Asia Durian Dec06	na	na	na	na	na	na
RW T Chanchu May 2006	none	none	none	none	none	none
RW T Conson Jul 2010	none	none	none	none	none	none
RW T Cyclone MatmoBulbul	none	none	none	none	none	none
RW T Cyclone Tembin	none	none	none	none	none	none
RW T Damrey Nov 2017	none	none	none	none	none	none
RW T Damrey Sep 2005	none	none	none	none	none	none
RW T Goni Oct2020	(None)	(None)	(None)	(None)	(None)	(None)
RW T Hagupit Dec2014	(None)	(None)	(None)	(None)	(None)	(None)
RW T Hagupit Sep2008	(None)	(None)	(None)	(None)	(None)	(None)
RW T Haiyan Nov2013	(None)	(None)	(None)	(None)	(None)	(None)
RW T Sarika Oct 2016	none	none	none	none	none	none
RW T Son-Tinh Oct 2012	none	none	none	none	none	none
RW T Storm Ana Jan 2022	One health center was affected.	none	none	none	A Malawi-specific Flash Appeal was released, calling for US$29.4 million for humanitarian partners to target close to 542,000 people.	none
RW T Storm Gombe Mar 2022	A total of 69 health centers partially or totally destroyed.	none	none	none	none	none
RW T Storm Haima Jun 2011	none	none	none	none	none	none
RW T Storm Kai-Tak Aug 2012	none	none	none	none	none	none
RW T Storm Kammuri Aug 2008	none	none	none	none	none	none
Rw T Storm Kompasu	none	none	none	none	There was 1.76M USD worth of assistance provided to victims in Region 1, 2, 3, MIMAROPA, and CAR.	none
RW T Storm Mujigae Sep 2009	none	none	none	none	none	none
RW T Storm Nock-ten Jun 2011	none	none	none	none	none	none
RW T Usagi Sep 2013	none	none	none	none	none	none
RW T Vamco Nov 2020	none	none	none	none	none	none
RW T Vicente Jul 2012	none	none	none	none	none	none
RW T Wutip Oct 2013	One hundred twenty (120) health centers were damaged and 13 people were killed.	none	none	none	none	none
RW T Xangsane Sep 2006	none	none	none	none	none	none
RW Tanz F&L Dec 2011	na	na	na	na	na	na
RW Tanz FF Jan2014	na	na	na	na	na	na
RW Tanz Floods Apr14	na	na	na	na	na	na
RW Tanz Floods Apr18	na	na	na	na	na	na
RW Tanz Floods Apr20	na	na	na	na	na	na
RW Tanz Floods Jan16	na	na	na	na	na	na
RW Tanz Floods Jan20	na	na	na	na	na	na
RW Tanz Floods Mar19	na	na	na	na	na	na
RW Tanz Floods Nov23	na	na	na	na	na	na
RW Tanz Floods Oct21	na	na	na	na	na	na
RW Tanz Hail Mar15	na	na	na	na	na	na
RW TC Freddy Feb 2023	(None)	(None)	(None)	(None)	(None)	(None)
RW TC Idai March2019	(None)	(None)	(None)	(None)	(None)	(None)
RW TC Jobo	(None)	(None)	(None)	(None)	(None)	(None)
RW TC Kenneth Apr 2019	(None)	(None)	(None)	(None)	(None)	(None)
RW Typhoon Ketsana Sep09	na	na	na	na	na	na
RW Typhoon Lekima	na	na	na	na	na	na
RW Typhoon Mangkhut	na	na	na	na	na	na
RW Typhoon Mekkhala	na	na	na	na	na	na
RW Typhoon Mindulle	na	na	na	na	na	na
RW Typhoon Mirinae	na	na	na	na	na	na
RW Typhoon Molave	na	na	na	na	na	na
RW Typhoon Nari Oct13	None	None	None	None	None	None
RW Typhoon Nesat Sep 2011	None	None	None	None	None	None
RW Typhoon Noru Sep22	Roads damaged	None	None	None	None	None
RW Typhoon Parma Oct2009	Tyhoon parma, caused death and food security concerns	None	None	None	None	President Gloria Macapagal Arroyo declared a nationwide state of calamity and ordered the evacuation of residents
RW Uganda F&L Jun 2019	(Nane)	(None)	(None)	(None)	(None)	(None)
RW Uganda F&L May 2020	One health centre flooded, hindering medical services.	(None)	(None)	(None)	(None)
RW Uganda F&L Oct 2019	(None)	(None)	(None)	(None)	(None)	(None)
RW Uganda F&L Sep 2021	(None)	(None)	(None)	(None)	(None)	(None)
RW Uganda F&M Aug 2011	(None)	(None)	(None)	(None)	(None)	(None)
RW Uganda Floods Aug 2006	(None)	(None)	(None)	(None)	(None)	(None)
RW Uganda Floods Jul 2022	(None)	(None)	(None)	(None)	(None)	(None)
RW Uganda Floods May 2013	Major infrastructures such as a hospital and a sewage treatment unit were damaged.	(None)	(None)	(None)	(None)	(None)
RW Uganda Floods May 2024	(None)	(None)	(None)	(None)	(None)	(None)
RW Uganda Floods Sep 2008	(None)	(None)	(None)	(None)	(None)	(None)
RW Uganda Landslides Jun 2012	URCS mobilised staff and volunteers to provid first aid services and refereralls, search, rescue and restoring family links activities and pyschosocial support.	70 volunteers were trained to provide services	(None)	(None)	(None)	(None)
RW Vietnam F&L Aug 2016	(None)	(None)	(None)	(None)	(None)	(None)
RW Vietnam F&L Aug 2023	(None)	(None)	(None)	(None)	(None)	(None)
RW Vietnam F&L Jul 2009	(None)	(None)	(none)	(None)	(none)	(None)
RW Vietnam F&L Jun 2017	(None)	(None)	(None)	(None)	(None)	(None)
RW Vietnam F&L Jun 2019	(None)	(None)	(None)	(None)	(None)	(None)
RW Vietnam Floods & L Oct 22	Roads got bloocked	None	None	None	None	None
RW Vietnam Floods & L Sep 2020	None	None	None	None	None	None
RW Vietnam Floods Aug2002	None	None	None	None	None	None
RW Vietnam Floods Aug2007	None	None	None	None	None	None
RW Vietnam Floods Jul 2004	None	None	None	None	None	None
RW Vietnam Floods May 2010	na	na	na	na	na	na
RW Vietnam Floods Nov13	na	na	na	na	na	na
RW Vietnam Floods Oct 2010	None	None	None	None	None	None
RW Vietnam Floods Oct03	na	na	na	na	na	na
RW Vietnam Floods Oct05	na	na	na	na	na	na
RW Vietnam Floods Oct08	na	na	na	na	na	na
RW Vietnam Floods Sep 2000	None	None	None	None	None	None
RW Vietnam Floods Sep 2001	Clinics flooded	None	None	None	None	None
RW Vietnam Severe LS&F Apr 2012	None	None	None	None	None	None
RW Vietnam Tropical Storm Noul Nov 2008	None	None	None	None	None	None
Sankar 2020	Most patients with heat related illness had normal blood pressure and respiratory rate but hyponatremia was the most common electrolyte abnormality, most had elevated liver enzymes (>90%) and other abnormal biochemical parameters noted were hypokalemia and deranged renal parameters; tachycardia, transaminitis and hyponatremia was widely observed and these changes occur at higher rates in patients…
Sapari 2024	In developing countries the duration and intensity of heatwaves showed a direct proportional relationship with the healthcare burden, significantly increasing rate of Emergency Ambulance Dispatch, Emergency Department Visits, hospital admission, and outpatient department visits due to heat-related illnesses such as kidney disease, mental disorder, infectious disease, cardiovascular disease, respi…		Morbidity indicators should be adopted during heatwave impact assessments and in developing early warning systems.		Must prioritise vital investments in heatwave preparedness, including effective early warning systems, extensive public health campaigns, practical heatwave response plans, and improved healthcare infrastructure, capacity, and human resources.	Policymakers and stakeholders must implement effective preparative planning and preventative efforts to ensure sustainability and efficient delivery of healthcare services, especially by allocating sufficient resources towards improving basic infrastructures and healthcare services; public health policies should be tiered according to the severity of heatwaves and international cooperation and su…
Sarani2022	none	An increase in the EMS missions while serving a big portion of the needed population was a big problem for the health system during the flood.	none	none	Community-based initiatives and enhancing local capacity in countries like Iran are a rational way to enhance health system proficiency and service efficacy.	Training and employing native workers to use the local vehicle like a tractor can improve the effectiveness of emergency medical services in disaster situations
Savage2015	Between Nov. 16 and Dec. 16, 2013, medical care was provided to 6596 local nationals; 238 (3.6%) had disaster-related illness or injury, 4321 (65.5%) had acute postdisaster medical conditions and 2037 (30.9%) sought medical care for chronic conditions.	none	Data collection was recommended on all future missions	none	none	Future missions using this approach would benefit from being able to capture data on infectious disease diagnoses
Save the Children 2020b	none	None	None	None	None	None
Save the Children2020a	None	None	None	None	None	None
Schwerdtle 2024	Political will in general, alignment with local requirements, joint planning, and engagement with local stakeholders were identified as enabling the actual implementation of climate resilient health facilities, and while there is an abundance of VCA tools, most focus on the national or health systems level, making it difficult for health facility management teams to initiate these activities; the…	Due attention should be paid to ensuring sufficient numbers of health workers with the required skills to deal with the health risks posed by climate change and that information, resources and processes employed by the workforce are used in an efficient and targeted manner in the face of additional risks.	Bridging the knowledge-action gap can be helped by collating experiences, standardized reporting of initiatives, and increased investment in implementation science; the review revealed a lack of implementation science and scarce evaluation of the impact of climate-resilience building activities for patients, HCF and communities.		Limited financial resources emerged as a significant barrier to achieving climate resilience and there is an urgent need to ensure climate finance reaches the health facilities and populations most at risk.	Key enablers to building climate resilience include supportive policies, strong information systems, stakeholder coordination, adequate funding, and technical expertise; community engagement is recommended for inclusion in climate resilience frameworks, action plans, and strategies and lessons learned and good practices should be shared among health decision-makers within and between countries, a…
Shaban 2024
Sheriff2022	none	none	none	none	none	none
Singh2014	none	More pneumonia patients are admitted during the periods of greater rainfall and rain-wetting may be an important risk factor for the occurrence of pneumonia.	History of rain-wetting was present in 48 patients (39%) preceding the onset of illness. Getting wet in the rain was significantly higher in patients with pneumonia than control subjects [odds ratio 2.53,95% confidence intervals (CI) 1.301 - 4.91; p=0.009)].
Sutringsih2023	Public Health Centers have alternative energy and emergency facilities for backup. The facilities and equipment of the Public Health Center, such as service rooms, treatment rooms, and medical equipment, are in good condition and in sufficient quantity.	The were waiting for rubber boat assistance from the East Java Regional Crisis Management Center to evacuate patients	none	none	The Health Center was ready for all logistics for various diseases, consisting of various types of emergency drugs. The Public Health Center has enough treatment beds and can still provide basic health services with hospitalization during floods or crisis situations. Most of the Puskesmas aware of the importance and feeling safe with the implementation of preparedness training (rehearsal)	Most of the Public Health Centers had experience dealing with flood disasters so that the Public Health Center could operate in accordance with disaster planning during an emergenc [but] Only a small number of Public Health Centers have a flood disaster contingency plan document and have evaluated and revised flood disaster plans in the last two years.
Sylwanowicz2018	A subset of deployed emergency medical responders in Typhoon Haiyan demonstrated a risk for the development of provisional PTSD diagnoses and subclinical depressive symptoms, direct personal threat of harm to self or coworkers demonstrates a positive predictive relationship with the occurrence of clinical PTSD	none	none	none	none	none
Tabassum 2019	315 heat stroke patients reported to ER; 76.6% survived, 23% expired, males were 55% and 60% patients were fully mobile; hypertension was the most frequent concurrent disorder, fever was documented in 79.4% and CNS derangement in 73.3% and fever and disease severity were found to exert significant impact on disease outcome with mortality rate dropped from 26 June onwards from 24.35% to 15.9% by u…
Tanay 2023	Nurses highlighted disrupted hospital operations and access to cancer care such as delays in vital chemotherapy treatment schedules due to typhoons and flood-related events, and factors which may contribute to slow recovery among cancer patients including air and water pollution.	Climate change related EWEs create problems with accessibility which led to nurses being unable to go to work and hindered delivery of care, but despite challenges due to climate change-related events, nurses showed a deep sense of commitment to fulfilling their roles.		Disruptive impact of flooding from heavy rains creates problems accessing food and medicines when roads are blocked or damaged, particularly in the major cities.
Tanzania 2022
Teenager drowns
Theron2022	Unstable power supply and lack of beds to provide care	more preparation should happen	Some disaster prep tools do exist	High cost to maintain cold chain	(not addressed)	some 'good' response plans exist and have been implemented
Umar 2017	Project focusing on personal hygiene, maternal and child health care and diarrheal and malarial diseases prevention; the team annually visited the community for three years to implement the campaign and have build 46 houses, forming a community of almost 200 people.	Over a period of 3 years, 56 volunteer medical students have been involved in the project.				A team of student volunteers under faculty guidance designed the campaign.
UNDRR 2023	Tropical Cyclone Freddy severely damaged health infrastructure and equipment in all 16 affected districts, and some health facilities were rendered inaccessible because of damaged and impassable roads.	92 health workers were displaced, creating staff shortages.		Tropical Cyclone Freddy severely damaged medical supplies in all 16 affected districts, and some health facilities were rendered inaccessible because of damaged and impassable roads.
USAID 2023	MOMENTUM supported the government of Malawi after Cyclone Freddy in health service provision to promote maternal health, child health, reproductive health, and nutrition services, also target COVID-19 vaccines for older people and public health emergency response; "...village clinics I run at the camp are mostly limited to providing sexual and reproductive health care, immunizations, diarrhea man…
Waheed 2019	Elderly patients were affected more by the heat illnesses and mortality was higher in males, 12.7% suffered heat related mortality and most non-survivors required intubation and cardiopulmonary resuscitation, had elevated body temperature, reduced diastolic blood pressure and decreased conscious level, there was also associated acute kidney injury that is in accordance to the multi-organ dysfunct…
WHO 2022	In total, storms and cyclones in Madagascar claimed 204 lives, destroyed health facilities and equipment, and left 650 000 people with no access to basic health services and in the low-lying areas of the capital region, floods deprived thousands of essential health services and exposed them to the risk of malaria and other diseases; with WHO support and international aid (Polish emergency medical…			WHO swiftly mobilized resources and shipped 5.7 metric tons of medical supplies, emergency kits and tents from its logistic hub in Ghana, with supplies containing rapid tests and medication rapidly deployed to the most affected regions on the eastern coast.
Yahya 2016	Heat stroke is common in older males especially those who had co-morbidities and it carries a significant mortality (37%) due to multiorgan failure and shock; majority of patients (63%) were between 61-80 years of age group with mean age was 69, and males more affected than females.
