# Supplementary material for: Extreme weather effects on health services and communities in low and lower-middle income countries: a thematic systematic review
Source: Trans R Soc Trop Med Hyg. 2026 Feb 9;120(7):723–31. doi: 10.1093/trstmh/trag007 (PMC13339161; doi:10.1093/trstmh/trag007)
Supplement: trag007_Supplemental_Files [file trag007_supplemental_files.zip › S3 QualAssmt.xlsx]

## Sheet: raw
E or S	Short.stname	EorS rep	desn	place	pubyr	weather	QA.list	rain?	heat?	wind?	drought?	unclear	lightning
ExpServ	ActAlliance2013_2nd extractor_YS.xlsx	ExpServ	Case study (Qual checklist) -> GreyLit	Uganda	2013	heavy rains	grey	1
ExpServ	Alga2018.xlsx	ExpServ	Preparedness assessment: observational	Vietnam	2018	heavy rain	xs	1
EXP	Bagonza2014.xlsx	EXP	Observational, cross-sectional, mixed methods, qualitative	Uganda	2014	droughts, heavy rain, sun variations	qual	1			1
ExpServ	Baharuddin2015.xlsx	ExpServ	observational	Malaysia	2015	torrential rain	grey	1
ExpServ	BishopWilliams2018.xlsx	ExpServ	retrospective observational time series	Uganda	2018	Extreme heat, rain, dry season	xs	1	1		1
Exp	Canwat2023.xlsx	Exp	case study? Observational	Uganda	2023	heavy rain	casestudy	1
ExpServ	Checkley2000.xlsx	ExpServ	Observational, time-series	Peru	2000	Unusual heat	cohort		1
ExpServ	Codjoe 2020_2nd extractor_YS.xlsx	ExpServ	case study? Qualitative (field observations, semi-structured interviews), & Observational	Ghana	2020	1. Flooding due to heavy rain; 2. Extreme heat	casestudy	1	1
ExpServ	DDMC2020Kasese7May.xlsx	ExpServ	Rapid needs asssessment	Uganda	2020	heavy rains	grey	1
ExpServ	DDMC2020KaseseRecovery.xlsx	ExpServ	GreyLiterature	Uganda	2020	heavy rain leading to floods & landslides	grey	1
ExpServ	DDMC2022Rukoki.xlsx	ExpServ	Rapid needs assessment, case study, Qual…	Uganda	2022	high rainfall linked to large mudslide	grey	1
Exp	DDMC2023Nyamwamba_DWJ.xlsx	Exp	Rapid needs assessment, Qual checklist	Uganda	2023	heavy rain	grey	1
ExpServ	DEC2022Pakistan SP E1.xlsx	ExpServ	case study/ needs assessment, Qual checklist	Pakistan	2022	article doesn't say, but google says… "The immediate causes of the floods were heavier than usual monsoon rains and melting glaciers that followed a severe heat wave, both of which are linked to climate change."	grey	1
Exp	DECNov2021Karambi.xlsx	Exp	rapid assessment, case study, treat as Qual	Uganda	2021	heavy rain characterized by lightening, thunders, windstorms, and hailstones: hailstorm	grey	1		1			1
ExpServ	Dew2014.xlsx	ExpServ	case study, observational	Philippines	2014	Typhoon	casestudy	1		1
Exp	Dinh2021.xlsx	Exp	Case study, observational, meta-regression	Vietnam	2021	heavy rain, storms	xs	1		1
Exp	Dube2021.xlsx	Exp	case study, Qual	Zimbabwe	2021	Cyclone Idai	casestudy	1		1
SERV	Farah2023.xlsx	SERV	systematic review	Sub Saharan Africa	2023	Any; also other causes of disaster	systrev	1		1
ExpServ	FdsofKagando2024.xlsx	ExpServ	Charitable trust website news report, treat as Qual	Uganda	2024	heavy rain	grey	1
ExpServ	Fernandes2022.xlsx	ExpServ	Cohort	Mozambique	2022	Cyclone Idai	cohort	1		1
ExpServ	Ganchoon2018.xlsx	ExpServ	Case study. Is "project analysis" a recognised study design?_x000D_ Or a project summary?	Philippines	2018	Cyclone Haiyan	casestudy	1		1
ExpServ	Giang2014.xlsx	ExpServ	Retrospective time series, call it cohort	Vietnam	2014	Daily temperature	cohort		1
ExpServ	GilCuesta2018.xlsx	ExpServ	Qualitative (interviews, thematic analysis)	Philippines	2018	Typhoon Haiyan	qual	1		1
ExpServ	GilCuesta2020.xlsx	ExpServ	time series, cohort	Philippines	2020	Typhoon Haiyan	cohort	1		1
SERV	Gosling2024.xlsx	SERV	syst review (scoping)	LMIC countries	2024	of 27 studies, one is about Typhoon Haiyan, a few others about landslides; most are about post earthquakes, some are even non specific disaster recovery	systrev	1		1
ExpServ	govBangladesh2023.xlsx	ExpServ	Grey literature	Bangladesh	2023	Heavy rain	grey	1
ExpServ	govPakistan2022.xlsx	ExpServ	Grey literature	Pakistan	2022	Heavy rains led to flooding	grey	1
ExpServ	hansson-et-al-2024.xlsx	ExpServ	Retrospective observational time series.. Call it cohort? YES	Nicaragua	2024	extreme heat	cohort		1
Exp	IDMC2024.xlsx	Exp	Grey literature	multiple in SE Africa, esp. Malawi	2024	Cyclone Freddy	grey	1		1
ExpServ	IO4M 2024.xlsx	ExpServ	Grey Literature	Mozambique	2024	Tropical Storm Filipo	grey	1		1
ExpServ	Kabir2021.xlsx	ExpServ	time stratified cross over study… cohort	Bangladesh	2021	routine & extreme temps	cohort		1
ExpServ	Karthik2019.xlsx	ExpServ	Grey literature	India	2019	cyclone Gaja	grey	1		1
ExpServ	KaseseJuly2021.xlsx	ExpServ	Grey literature	Uganda	2021	rains lading to floods	grey	1
ExpServ	Khanna2023.xlsx	ExpServ	cross sectional	Malawi & Rwanda	2023	drought	xs				1
ExpServ	Kim2010.xlsx	ExpServ	cross-sectional	Myanmar	2010	cyclone Nargis	xs	1		1
ExpServ	Kim2015.xlsx	ExpServ	case study	Philippines	2015	Super Typhoon Haiyan / tropical cyclone Yolanda	casestudy	1		1
ExpServ	Kim2018.xlsx	ExpServ	retrospective review… cohort? Cohort study: retrospective analysis of prospectively collected data (between November 16 and December 13, 2013.)	Philippines	2018	S. Typhoon Yolanda	xs	1		1
ExpServ	Kochuparambil2020.xlsx	ExpServ	doesn’t call it RCT but is certainly an experiment 'prospective observational study'	India	2020	flooding…, elsewhere Internet says abnormally high rainfall	expt	1
ExpServ	Kolachi2013.xlsx	ExpServ	cross-sectional	Pakistan	2012	flooding (Indus riverine).. Internet links to heavy monsoon in period	xs	1
ExpServ	Kubo2022.xlsx	ExpServ	cross sectional? No followup of individuals (JG suggest observatioal cohort)	Mozambique	2022	Cyclone Idai	xs	1		1
SERV	Labarda2017_DWJ.xlsx	SERV	qualitative, key informant interviews.. But also some quant. Really is mixed methods but will QA as purely Qual	Philippines	2017	Typhoon Haiyan	qual	1		1
ExpServ	Lindvall2020_DWJ.xlsx	ExpServ	Qualitative	multiple: Somalia, Kenya, Ethiopia	2020	droughts, floods	qual	1			1
ExpServ	Ling2014_DWJ.xlsx	ExpServ	case study	Philippines	2014	Typhoon Haiyan	casestudy	1		1
ExpServ	Lokotola2022_DWJ.xlsx	ExpServ	case study	Mozambique	2022	Cyclone Idai	casestudy	1		1
EXP	Malteser2024_2nd extractor.xlsx	EXP	Grey literature	Uganda	2024	torrential rains which triggered catastrophic floods and landslides	grey	1
ExpServ	Michael2022 - 2nd extractor.xlsx	ExpServ	case study?- a quliatative research because it uses anecdotes	Nigeria	2022	multiple -high temperatures and excessive flooding	casestudy		1			1
ExpServ	MinP.Pakistan2020- 2nd extractor.xlsx	ExpServ	Grey literature	Pakistan	2022	floods, following heavy rains	grey	1
ExpServ	Moyela2019-2nd extractor.xlsx	ExpServ	incident progress: observational; Grey Lit	Malawi, Mozambique, Zimbabwe	2019	Cyclone Idai	grey	1		1
ExpServ	MSF2022_2nd extractor.xlsx	ExpServ	Grey literature	Madagascar	2022	Cyclone Batsirai	grey	1		1
SERV	Musoke2020 -2nd extractor.xlsx	SERV	Case study -concept paper	Sierra Leone	2020	torrential rains that led to 6km mudslide	casestudy	1
ExpServ	Myint2011_ 2nd extractor.xlsx	ExpServ	Qualitative, FGDs	Myanmar	2011	Cyclone Nargis	qual	1		1
SERV	Njuguna2023.xlsx	SERV	cross-sectional	Uganda	2023	drought	xs				1
ExpServ	Nkanga2017.xlsx	ExpServ	cohort	DRC	2017	El Nino-La Nina	cohort	1			1
ExpServ	Noone2015.xlsx	ExpServ	case study ?	Philippines	2015	Typhoon Haiyan	casestudy	1		1
ExpServ	Onyango 2024_MM.xlsx	ExpServ	Grey literature	Kenya	2024	floods following heavy rains	grey	1
ExpServ	Otani2018.xlsx	ExpServ	cohort/moving time series, retrospective	Mongolia	2018	Dry winter, dzud which encompasses "drought, heavy snowfall, extreme cold, and windstorms."	cohort				1
ExpServ	Oxfam2019.xlsx	ExpServ	Grey Lit	Zimbabwe	2019	Cyclone Idai	grey	1		1
EXP	Oxfam2024.xlsx	EXP	Grey literature	Uganda	2024	heavy downpour, windstorms	grey	1		1
SERV	Partridge2006.xlsx	SERV	cross sectional or cohort, they don't have follow up/so treat as X sectional? retrospective descriptive	Micronesia	2006	Typhoon Sudal	xs	1		1
SERV	Peiris2015.xlsx	SERV	case study? descriptive study	Philippines	2015	Typhoon Haiyan	casestudy	1		1
Exp	Perera2019_MM.xlsx	Exp	case study	Sri Lanka	2019	landslides ; period of high rain: https://en.wikipedia.org/wiki/2016_Sri_Lankan_floods	casestudy	1
ExpServ	Phalkey2012.xlsx	ExpServ	cross sectional survey	India	2012	flooding, linked to seasonal monsoon rains elsewhere	xs	1
ExpServ	Rataj2016.xlsx	ExpServ	Syst.review	"developing countries" (South America and Asia)	2016	flood, drought, storm or heatwave: they used AMS glossary to define	systrev	1	1	1	1
ExpServ	Ray2022.xlsx	ExpServ	Case study	Zimbabwe	2022	Cyclone Idai	casestudy	1		1
ExpServ	Rossi2024.xlsx	ExpServ	case study	Mozambique	2024	several Cyclones, Freddy, Idai, Kenneth, Dineo, etc.	casestudy	1		1
Exp	RW Cyclone Idai is over 2019_MM.xlsx	Exp	GreyLit	Mozambique	2019	Cyclone Idai	grey	1		1
ExpServ	RW East Africa Floods Aug 2007_MM.xlsx	ExpServ	GreyLit	East Africa	2007	heavy rainfall led to flooding	grey	1
Exp	RW East Africa Floods March2010_MM.xlsx	Exp	GreyLit	Multi: Burundi, Rwanda, Kenya and Uganda	2011	heavy rains	grey	1
ExpServ	RW Ensuring critical maternal 2023_MM.xlsx	ExpServ	GreyLit	Malawi	2023	cyclone Freddy	grey	1		1
EXP	RW Malawi Floods Feb 2024 SP e.xlsx	EXP	GreyLit	Malawi	2024	El Nino conditions: torrential rains followed by severe drought in other areas	grey	1			1
EXP	RW Malawi Floods Jan 2013 SP b.xlsx	EXP	GreyLit	Malawi	2013	heavy rains	grey	1
EXP	RW Malawi Floods Jan 2019 SP c.xlsx	EXP	GreyLit	Malawi	2019	heavy rains	grey	1
EXP	RW Malawi Strong Winds and Heavy Dec 2021 SP d.xlsx	EXP	GreyLit	Malawi	2021	Storms, heavy rains and strong winds	grey	1		1
ExpServ	RW Mozambique Storms and Floods Jan 2012 SP a.xlsx	ExpServ	GreyLit	Mozambique	2012	Tropical Storms (at least 3 named)	grey	1		1
EXP	RW SE Asia Typhoon Durian Dec 2006.xlsx	EXP	GreyLit	Philippines, Vietnam	2006	Typhoon Durian (Reming)	grey	1		1
EXP	RW Southern Africa Floods Jan 2007.xlsx	EXP	GreyLit	not specified, but southern Africa overs our countries	2007	seasonal rains	grey	1
EXP	RW Southern Africa Floods Jan 2011.xlsx	EXP	GreyLit	Mozambique	2011	heavy rainfall	grey	1
EXP	RW Southern Africa Floods Jan 2015.xlsx	EXP	Greylit	Madagascar	2015	Heavy rainfall and tropical storm chedza	grey	1		1
EXP	RW Tanzania Flash Floods Jan 2014.xlsx	EXP	Greylit	Tanzania	2014	heavy rains	grey	1
EXP	RW Tanzania Floods and Landslides Dec 2011.xlsx	EXP	GreyLit	Tanzania	2011	heavy rains	grey	1
EXP	RW Tanzania Floods Apr 2014.xlsx	EXP	GreyLit	Tanzania	2014	heavy rains	grey	1
EXP	RW Tanzania Floods Apr 2018.xlsx	EXP	GreyLit	Tanzania	2018	heavy rainfall	grey	1
EXP	RW Tanzania Floods Apr 2020.xlsx	EXP	GreyLit	Tanzania	2020	heavy rain	grey	1
EXP	RW Tanzania Floods Jan 2016.xlsx	EXP	GreyLit	Tanzania	2016	heavy rains and strong winds	grey	1		1
EXP	RW Tanzania Floods Jan 2020.xlsx	EXP	GreyLit	Tanzania	2020	heavy rainfall	grey	1
EXP	RW Tanzania Floods May 2019.xlsx	EXP	GreyLit	Tanzania	2019	heavy rains	grey	1
EXP	RW Tanzania Floods Nov 2023.xlsx	EXP	GreyLit	Tanzania	2023	heavy rainfall	grey	1
EXP	RW Tanzania Floods Oct 2021.xlsx	EXP	GreyLit	Tanzania	2019	heavy rains	grey	1		1
EXP	RW Tanzania Hail Storms Mar 2015.xlsx	EXP	GreyLit	Tanzania	2015	hail storm(s), strong winds, heavy rain	grey	1		1
EXP	RW Tropical Cyclone Freddy Feb 2023_DWJ.xlsx	EXP	GreyLit	Madagascar	2023	Cyclones, Freddy & others	grey	1		1
EXP	RW Tropical Cyclone Idai Mar 2019_DWJ.xlsx	EXP	GreyLit	Mozambique	2019	cyclone (Idai)	grey	1		1
EXP	RW Tropical Cyclone Jobo_DWJ.xlsx	EXP	GreyLit	Tanzania	2021	Cyclone	grey	1		1
EXP	RW Tropical Cyclone Kenneth Apr 2019_DWJ.xlsx	EXP	GreyLit	Mozambique	2019	Cyclone(s), Kenneth	grey	1		1
EXP	RW Tropical Cyclone MatmoBulbul Oct 2019_MM.xlsx	EXP	GreyLit	India, Bangladesh	2019	cyclones, Matmo, Bulbul	grey	1		1
EXP	RW Tropical Cyclone Tembin Dec 2017_MM.xlsx	EXP	GreyLit	Philippines	2018	Tropical Cyclone	grey	1		1
ExpServ	RW Tropical Storm Ana Jan 2022_MM.xlsx	ExpServ	GreyLit	Malawi, Mozambique	2022	Tropical Storm(s)	grey	1		1
EXP	RW Tropical Storm Gombe Mar 2022_MM.xlsx	EXP	GreyLit	Mozambique	2022	Tropical Cyclone Gombe	grey	1		1
EXP	RW Tropical Storm Haima Jun 2011_MM.xlsx	EXP	GreyLit	Laos, Vietnam	2011	Typhoon Haima, Tropical Storm Nock-Ten	grey	1		1
EXP	RW Tropical Storm Kai-Tak Aug 2012_MM.xlsx	EXP	GreyLit	Philippines, Vietnam	2012	Tropical Storm or Typhoon Kai-Tak (Hellen)	grey	1		1
EXP	RW Tropical Storm Kammuri Aug 2008_MM.xlsx	EXP	GreyLit	Laos, Vietnam	2008	Typhoon / Tropical Storm Kammuri	grey	1		1
EXP	RW Tropical Storm Kompasu_MM.xlsx	EXP	GreyLit	Philippines	2021	Tropical Storm	grey	1		1
EXP	RW Tropical Storm Mujigae Sep 2009_MM.xlsx	EXP	GreyLit	Philippines, Vietnam	2009	Tropcal Depression	grey	1		1
EXP	RW Tropical Storm Nock-ten Jul 2011_MM.xlsx	EXP	GreyLit	Philippines	2011	Tropical Storm	grey	1		1
EXP	RW Typhoon Chanchu May 2006_MM.xlsx	EXP	GreyLit	Philippines, Vietnam	2006	Typhoon Chanchu	grey	1		1
EXP	RW Typhoon Conson Jul 2010_MM.xlsx	EXP	GreyLit	Philippines	2010	Typhoon Conson	grey	1		1
EXP	RW Typhoon Damrey Nov 2017_MM.xlsx	EXP	GreyLit	Vietnam	2017	Typhoon	grey	1		1
EXP	RW Typhoon Damrey Sep 2005_MM.xlsx	EXP	GreyLit	Philippines, Vietnam	2005	Tropical Storm, Typhoon	grey	1		1
EXP	RW Typhoon Goni Oct 2020_2nd extractor_Yovitha.xlsx	EXP	GreyLit	Philippines	2020	Typhoon Goni	grey	1		1
EXP	RW Typhoon Hagupit Dec 2014_2nd extractor_Yovitha.xlsx	EXP	GreyLit	Philippines	2014	Typhoon Hagupit	grey	1		1
EXP	RW Typhoon Hagupit Sep 2008_ 2nd extractor_Yovitha.xlsx	EXP	ReliefWeb	Philippines, Vietnam, Southern China (but ineligible)	2008	Typhoon Hagupit (a.k.a. Nina)	grey	1		1
EXP	RW Typhoon Haiyan Nov 2013_2nd extractor_Yovitha.xlsx	EXP	GreyLit	Philippines	2014	Tropical Storm, Typhoon	grey	1		1
EXP	RW Typhoon Ketsana Sep 2009.xlsx	EXP	GreyLit	Philippines	2009	multiple Typhoons	grey	1		1
EXP	RW Typhoon Lekima Sep 2007.xlsx	EXP	GreyLit	Philippines	2007	Typhoon Lekima	grey	1		1
EXP	RW Typhoon Mangkhut Sep 2018.xlsx	EXP	GreyLit	Philippines	2018	Typhoon	grey	1		1
EXP	RW Typhoon Mekkhala Sep 2008.xlsx	EXP	GreyLit	Vietnam	2008	Typhoon Mekkhala	grey	1		1
EXP	RW Typhoon Mindulle Aug 2010.xlsx	EXP	GreyLit	Vietnam	2010	Tropical Storm or Typhoon Mindulle	grey	1		1
EXP	RW Typhoon Mirinae Oct 2009.xlsx	EXP	GreyLit	Philippines	2009	Typhoon Mirinae	grey	1		1
EXP	RW Typhoon Molave Oct 2020.xlsx	EXP	ReliefWeb	Cambodia, Laos, Vietnam	2020	Storm or Typhoon	grey	1		1
EXP	RW Typhoon Nari Oct 2013.xlsx	EXP	Vietnam	Philippines	2013	Typhoon	grey	1		1
EXP	RW Typhoon Nesat Sep 2011.xlsx	EXP	GreyLit	Philippines	2011	Typhoon	grey	1		1
EXP	RW Typhoon Noru Sep 2022.xlsx	EXP	GreyLit	Cambodia, Laos	2022	Typhoon Noru	grey	1		1
EXP	RW Typhoon Parma Oct 2009.xlsx	EXP	GreyLit	Philippines	2009	Typhoons	grey	1		1
EXP	RW Typhoon Sarika Oct 2016_MM.xlsx	EXP	GreyLit	Vietnam	2016	Typhoon	grey	1		1
EXP	RW Typhoon Son-Tinh Oct 2012_MM.xlsx	EXP	GreyLit	Philippines, Vietnam	2012	Tropical Storm or Typhoon	grey	1		1
EXP	RW Typhoon Usagi Sep 2013_MM.xlsx	EXP	GreyLit	Cambodia, Philippines, Vietnam	2013	Typhoon	grey	1		1
EXP	RW Typhoon Vamco Nov 2020_MM.xlsx	EXP	GreyLit	Philippines	2020	Typhoon	grey	1		1
EXP	RW Typhoon Vicente Jul 2012_MM.xlsx	EXP	GreyLit	Vietnam	2012	Typhoon	grey	1		1
ExpServ	RW Typhoon Wutip Oct 2013_MM.xlsx	ExpServ	GreyLit	Vietnam	2013	Typhoons	grey	1		1
Exp	RW Typhoon Xangsane Sep 2006_MM.xlsx	Exp	GreyLit	Philipines, Vietnam	2006	Typhoon	grey	1		1
EXP	RW Uganda Floods and Landslides Jun 2019_2nd extractor_Yovitha.xlsx	EXP	GreyLit	Uganda	2019	heavy rains that triggered landslides and flash floods	grey	1
ExpServ	RW Uganda Floods and Landslides May 2020_2nd extractor_Yovitha.xlsx	ExpServ	GreyLit	Uganda	2020	rains, lightning	grey	1					1
EXP	RW Uganda Floods and Landslides Oct 2019 _2nd extractor_Yovitha.xlsx	EXP	GreyLit	Uganda	2019	heavy rains that triggered landslides	grey	1
EXP	RW Uganda Floods and Landslides Sep 2021_ Second extractor_Yovitha.xlsx	EXP	GreyLit	Uganda	2021	torrential rains	grey	1
EXP	RW Uganda Floods and Mudslides Aug 2011 _2nd Extractor_Yovitha.xlsx	EXP	GreyLit	Uganda	2011	heavy rains	grey	1
EXP	RW Uganda Floods Aug 2006 _2nd extractor _YS.xlsx	EXP	GreyLit	Uganda	2006	heavy rains that caused floods	grey	1
EXP	RW Uganda Floods Jul 2022 _2nd extractor _YS.xlsx	EXP	GreyLit	Uganda	2022	heavy rains that caused floods	grey	1
ExpServ	RW Uganda Floods May 2013 -2nd extractor -YS.xlsx	ExpServ	GreyLit	Uganda	2013	heavy rains	grey	1
EXP	RW Uganda Floods May 2024 _ 2nd extractor _YS.xlsx	EXP	GreyLit	Uganda	2024	heavy rains that caused floods	grey	1
EXP	RW Uganda Floods Sep 2008 _2nd extractor _YS.xlsx	EXP	GreyLit	Uganda	2008	heavy rains that led to floods	grey	1
ExpServ	RW Uganda Landslides Jun 2012 _2nd extractor _YS.xlsx	ExpServ	GreyLit	Uganda	2012	mudslides, linked to heavy rains	grey	1
EXP	RW Vietnam Floods & Landslides Aug 2023	EXP	GreyLit	Vietnam	2023	heavy rains	grey	1		1
EXP	RW Vietnam Floods & Landslides Jun 2017	EXP	GreyLit	Vietnam	2017	mentions Cyclone Damrey	grey	1		1
EXP	RW Vietnam Floods & Landslides Aug 2016	EXP	GreyLit	Vietnam	2016	linked to heavy rain in other sources; states it was exacerbated by drought in this source	grey	1		1	1
EXP	RW Vietnam Floods & Landslides Jun 2019	EXP	GreyLit	Vietnam	2019	heavy rains, typhoon	grey	1		1
EXP	RW Vietnam floods & Landslides Jul 2009	EXP	GreyLit	Vietnam	2009	heavy rains that triggered floods and landslides	grey	1
EXP	RW Vietnam Floods and Landslides Oct 2022 SP3.xlsx	EXP	GreyLit	Vietnam	2022	Storm(s), heavy rain, storm surges	grey	1		1
EXP	RW Vietnam Floods and Landslides Sep 2020 SP2.xlsx	EXP	GreyLit	Vietnam	2020	strong wind, lightning, heavy rain, thunderstorms	grey	1		1			1
EXP	RW Vietnam Floods Aug 2002 SP1.xlsx	EXP	GreyLit	Vietnam	2002	seasonal rains	grey	1
EXP	RW Vietnam Floods Aug 2007 SP 5.xlsx	EXP	GreyLit	Vietnam	2007	heavy incessant rains	grey	1
EXP	RW Vietnam Floods Jul 2004 SP 4.xlsx	EXP	GreyLit	Vietnam	2004	heavy rains	grey	1
EXP	RW Vietnam Floods May 2010.xlsx	EXP	GreyLit	Vietnam	2010	Whirlwinds, torrential rains	grey	1		1
EXP	RW Vietnam Floods Nov 2013.xlsx	EXP	GreyLit	Vietnam	2013	tropical depression, heavy rains, strong winds	grey	1		1
EXP	RW Vietnam Floods Oct 2003.xlsx	EXP	GreyLit	Vietnam	2003	torrential rains	grey	1
EXP	RW Vietnam Floods Oct 2005.xlsx	EXP	GreyLit	Vietnam	2005	Heavy rains	grey	1
EXP	RW Vietnam Floods Oct 2008.xlsx	EXP	GreyLit	Vietnam	2008	unclear, some sources imply was ordinary level of rain	grey					1
EXP	RW Vietnam Floods Oct 2010 SP d4.xlsx	EXP	GreyLit	Vietnam	2010	storms	grey	1		1
EXP	RW Vietnam Floods Sep 2000 SP d1.xlsx	EXP	Greylit	Vietnam	2000	doesn't say, but other sources imply seasonal rains	grey	1
EXP	RW Vietnam Floods Sep 2001 SP d2.xlsx	EXP	GreyLit	Vietnam	2001	not stated	grey					1
EXP	RW Vietnam Severe Local Storms and Floods Apr 2012 SP d5.xlsx	EXP	GreyLit	Vietnam	2012	hailstorms, whirlwinds, tornados	grey			1
EXP	RW Vietnam Tropical Storm Noul Nov 2008 SP d3.xlsx	EXP	GreyLit	Vietnam	2008	Storm	grey	1		1
ExpServ	Sankar2020.xlsx	ExpServ	Cross sectional	India	2020	heat, maybe normal, but had heat exhaustion, humidity	xs		1
ExpServ	Sapari2024.xlsx	ExpServ	Syst. Review	Dev. Countries	2024	Heat waves	systrev		1
ExpServ	Sarani2022_MM.xlsx	ExpServ	case study	Iran	2022	floods, internet says due to atmospheric river Dena, article says heavy rains	casestudy	1
ExpServ	Savage2015_MM.xlsx	ExpServ	case study	Philippines	2015	Typhoon Haiyan	casestudy	1		1
EXP	SaveTheChil2020a sp.xlsx	EXP	Grey Lit	Uganda	2020	linked to torrential rain in many news reports, mudslides resulted	grey	1
EXP	SaveTheChil2020b_SP.xlsx	EXP	Grey literature (or case study)	Uganda	2020	torrential rains leading to heavy floods	grey	1
ExpServ	Schwerdtle2024_EMM.xlsx	ExpServ	Syst review (scoping review)	Many	2024	many	systrev	1	1	1	1
Exp	Shaban2024_EMM.xlsx	Exp	not randomised experiment	Egypt	2024	hot temperatures	expt		1
ExpServ	Sheriff2022_MM.xlsx	ExpServ	case study	Kenya	2022	drought	casestudy				1
ExpServ	Singh2014_MM.xlsx	ExpServ	cohort	India	2014	Rain	cohort	1
ExpServ	Sutringsih2023_MM.xlsx	ExpServ	cross-sectional	Indonesia	2023	floods linked to heavy rain as cause (info found elsewhere: https://reliefweb.int/report/indonesia/indonesia-floods-and-landslides-bmkg-aha-centre-echo-daily-flash-15-september-2021)	xs	1
SERV	Sylwanowicz2018_MM.xlsx	SERV	cross-sectional	Philippines	2018	Typhoon Haiyan	xs	1		1
ExpServ	Tabassum2019.xlsx	ExpServ	cohort	Pakistan	2019	heat wave	cohort		1
SERV	Tanay2023.xlsx	SERV	Qual	Philippines	2023	Multiple ( mainly typhoons, flooding and earthquakes)	qual	1		1
Exp	Tanzania2022.xlsx	Exp	Grey literature	Tanzania	2022	Multiple, but esp. floods linked to heavy rain	grey	1		1	1
Exp	Teenager drowns.xlsx	Exp	Grey Literature	Uganda	2021	rains	grey	1
ExpServ	Theron2022.xlsx	ExpServ	Scoping review (syst lit review)	Multiple: Uganda, Ghana, Tanzania, and Nigeria.	2022	Multiple	systrev	1		1
ExpServ	Umar2017.xlsx	ExpServ	case study	Pakistan	2017	floods, linked to heavy rain: https://reliefweb.int/report/pakistan/pakistan-flood-loss-estimates-rise-43bn-pm	casestudy	1
ExpServ	UNDRR2023.xlsx	ExpServ	Case study is closest, or grey literature: call it grey lit?	Malawi	2023	Cyclone Freddy	grey	1		1
ExpServ	USAID2023.xlsx	ExpServ	Grey literature	Malawi	2023	Cyclone Freddy	grey	1		1
SERV	Waheed2019.xlsx	SERV	cross-sectional	Pakistan	2019	heat waves	xs		1
ExpServ	WHO2022.xlsx	ExpServ	grey literature	Madagascar	2022	cyclone Batsirai	grey	1		1
ExpServ	Yahya2016.xlsx	ExpServ	cohort	Pakistan	2016	heat wave	cohort		1

## Sheet: CaseStudy
EorS	who	stname	Did the study address a clearly focused question / issue?	Is the research method (study design) appropriate for answering the research question?	Are both the setting and the subjects adequately similar to RESHAPE populations?	Is the researcher’s perspective clearly described and taken into account?	Are the methods for collecting data clearly described?	Are the methods for analyzing the data likely to be valid and reliable? Are quality control measures used?	Was the analysis repeated by more than one researcher to ensure reliability?	Are the results credible, and if so, are they relevant for practice?	Are the conclusions drawn justified by the results?	Are the findings of the study transferable to other settings? (esp. RESHAPE countries)		Yes%
ExpServ	JB	Codjoe 2020_2nd extractor_YS.xlsx	Yes	Yes	Yes	No	Yes	Yes	Can't Tell	Yes	Yes	Yes		0.8
ExpServ	YS	Codjoe 2020_2nd extractor_YS.xlsx	Yes	Yes	Yes	Can't Tell	Yes	Yes	Yes	Yes	Yes	Yes		0.9
Exp	JB	Canwat2023.xlsx	Yes	Yes	Can't Tell	No	Yes	Can't Tell	No	Yes	Yes	Yes		0.6
Exp	NJ	Canwat2023.xlsx	Yes	Yes	Yes	No	Yes	Can't Tell	No	Yes	Yes	Yes		0.7
ExpServ	JB	Dew2014.xlsx	Yes	Yes	Yes	Yes	No	Can't Tell	Can't Tell	Yes	Can't Tell	Can't Tell		0.5
ExpServ	JoG	Dew2014.xlsx	Yes	Yes	Yes	No	No	No	No	Can't Tell	Can't Tell	Yes		0.4
Exp	JB	Dube2021.xlsx	Can't Tell	Yes	Yes	No	Yes	Can't Tell	Can't Tell	Yes	Can't Tell	Yes		0.5
Exp	JoG	Dube2021.xlsx	Yes	Yes	Yes	No	Yes	Can't Tell	Can't Tell	Yes	Yes	Yes		0.7
ExpServ	JB	Ganchoon2018.xlsx	Yes	Yes	Yes	Can't Tell	Can't Tell	No	Can't Tell	Yes	Yes	Yes		0.6
ExpServ	NJ	Ganchoon2018.xlsx	No	Can't Tell	Yes	Can't Tell	Yes	No	Can't Tell	Yes		Yes		0.444444
ExpServ	JB	Kim2015.xlsx	No	Yes	Yes	Yes	No	No	Can't Tell		No	Can't Tell		0.333333
ExpServ	JoG	Kim2015.xlsx	Yes	Yes	Yes	Can't Tell	Yes	Yes	Can't Tell	Yes	Yes	Yes		0.8
ExpServ	JB	Ling2014_DWJ.xlsx	No		Yes	Yes	No	No	Can't Tell	Yes	Can't Tell	Yes		0.444444
ExpServ	DWJ	Ling2014_DWJ.xlsx	Yes		Yes	Yes	Can't Tell	No	Can't Tell	Yes	Yes	Yes		0.666667
ExpServ	JB	Lokotola2022_DWJ.xlsx	Yes	Can't Tell	Yes	No	No	No	Can't Tell	Yes	Yes	Yes		0.5
ExpServ	DWJ	Lokotola2022_DWJ.xlsx	Yes	Yes	Yes	Can't Tell	Can't Tell		No	Yes	Yes	Yes		0.666667
ExpServ	JB	Michael2022 - 2nd extractor.xlsx	No	No	Yes	Yes	No	No	Can't Tell	Yes	Yes	Yes		0.5
ExpServ	YS	Michael2022 - 2nd extractor.xlsx	Yes	Yes	Yes	Yes	Yes	Can't Tell	Can't Tell	Yes	Yes	Yes		0.8
SERV	JB	Musoke2020 -2nd extractor.xlsx	Yes	Yes	Yes	No	No	Can't Tell	Can't Tell	Yes	Yes	Yes		0.6
SERV	YS	Musoke2020 -2nd extractor.xlsx	Yes	Yes	Yes	Can't Tell	Yes	Can't Tell	Can't Tell	Yes	Yes	Yes		0.7
ExpServ	JB	Noone2015.xlsx	Yes	Yes	Yes	Yes	No	Can't Tell	Can't Tell	Yes	Yes	Yes		0.7
ExpServ	NJ	Noone2015.xlsx	No		Yes					Yes	Yes	Yes		0.8
SERV	JB	Peiris2015.xlsx	Yes	Yes	Can't Tell	No	Yes	Can't Tell	Can't Tell	Yes	Yes	Can't Tell		0.5
SERV	NJ	Peiris2015.xlsx	Yes	Yes	Yes	Can't Tell	Yes	Can't Tell	Can't Tell	Yes	Yes	Yes		0.7
Exp	JB	Perera2019_MM.xlsx	Yes	Can't Tell	Can't Tell	No	No	No	Can't Tell	Yes	Can't Tell	Can't Tell		0.2
Exp	MM	Perera2019_MM.xlsx	Yes	Can't Tell	Yes	Yes	Yes	Yes	Not Applicable	Yes	Yes	Yes		0.8
ExpServ	JB	Ray2022.xlsx	No	No	Yes	No	No	No	Can't Tell	Yes	No	No		0.2
ExpServ	NJ	Ray2022.xlsx	No	Can't Tell	Yes	Can't Tell	No	Can't Tell	Can't Tell	Can't Tell	Can't Tell	Yes		0.2
ExpServ	JB	Rossi2024.xlsx	No	Can't Tell	Yes	Yes	No	No	Can't Tell	Yes	Can't Tell	Yes		0.4
ExpServ	NJ	Rossi2024.xlsx	No	Yes	Yes	Can't Tell	No	Can't Tell	Can't Tell	Yes	Yes	Yes		0.5
ExpServ	JB	Sarani2022_MM.xlsx	Yes	Yes	Yes	Can't Tell	No	Can't Tell	Can't Tell	Yes	Yes	Yes		0.6
ExpServ	MM	Sarani2022_MM.xlsx	Yes	Can't Tell	Yes	Yes	No	No			Yes	Yes		0.625
ExpServ	JB	Savage2015_MM.xlsx	Yes	Yes	Yes	Yes	Yes	Yes	Can't Tell	Yes	Yes	Yes		0.9
ExpServ	MM	Savage2015_MM.xlsx	Yes	Yes	Yes	Yes	Yes	Yes	Can't Tell	Yes	Yes	Yes		0.9
ExpServ	JB	Sheriff2022_MM.xlsx	Yes	Yes	Yes	Can't Tell	No	No	Can't Tell	Yes	Yes	Yes		0.6
ExpServ	MM	Sheriff2022_MM.xlsx	Yes	Can't Tell	Yes	Yes	No	No	No	Yes	Yes	Yes		0.6
ExpServ	JB	Umar2017.xlsx	No	Can't Tell	Can't Tell	No	No	Can't Tell	Can't Tell	Can't Tell	Can't Tell	Can't Tell		0
ExpServ	Edgar	Umar2017.xlsx			Yes	Yes				Yes	Yes	Yes		1
															0.684211
			19	studies											0.157895
			summary % yes answers
		yes counts	0.702703	0.676471	0.894737	0.378378	0.416667	0.171429	0.0285714	0.916667	0.72973	0.842105

## Sheet: Cohort
EorS	who	stname	Did the study address a clearly focused issue?	Was the cohort recruited in an acceptable way?	Was the exposure accurately measured to minimise bias?	Was the outcome accurately measured to minimise bias?	Have the authors identified all important confounding factors?	Did authors take account of the confounding factors in the design and/or analysis?	Was the follow up of subjects complete enough?	Was the follow up of subjects long enough?	Is it clear what the results of this study are?	Were the results precise enough?	Do you believe the results?	Can the results be applied to RESHAPE country populations?	Do the results of this study fit with other available evidence?	Is this research valuable to RESHAPE?		Yes%
ExpServ	JB	Checkley2000.xlsx	Yes	Yes	Yes	Yes	Can't Tell	Yes	Yes	Yes	Yes	Yes	No	Can't Tell	Can't Tell	Can't Tell		0.642857
ExpServ	Daniel	Checkley2000.xlsx
ExpServ	JB	Fernandes2022.xlsx	Yes	Yes	Can't Tell	Yes	Can't Tell	Yes	Can't Tell	No	Yes	Yes	Yes	Yes	Yes	Yes		0.714286
ExpServ	JoG	Fernandes2022.xlsx	Yes	Yes	Yes	Yes	Yes	Yes	Can't Tell	Yes	Yes	Yes	Yes	Yes	Yes	Yes		0.928571
ExpServ	JB	Giang2014.xlsx	Yes	Yes	Yes	Yes	Can't Tell	Yes	Yes	Yes	Yes	Yes	Yes	Can't Tell	Can't Tell	Can't Tell		0.714286
ExpServ	NJ	Giang2014.xlsx	Yes	Yes	Can't Tell	Yes	Can't Tell	No			Yes	Yes	Yes	Yes	Yes	Yes		0.75
ExpServ	JB	GilCuesta2020.xlsx	Yes	Yes	Yes	Can't Tell	No	Yes	Yes	Yes	Yes	Yes	Yes	Can't Tell	Yes	Yes		0.785714
ExpServ	NJ	GilCuesta2020.xlsx	Yes	Can't Tell	Can't Tell	Yes	Can't Tell	Can't Tell	Can't Tell	Can't Tell	Yes	No	Yes	Yes	Yes	Yes		0.5
ExpServ	JB	hansson-et-al-2024.xlsx	Yes	Yes	Yes	Yes	Can't Tell	Yes	Yes	Can't Tell	Yes	Yes	Can't Tell	No	Yes	No		0.642857
ExpServ	JoG	hansson-et-al-2024.xlsx	Yes	Yes	Yes	Yes	Yes	Yes	Yes	Yes	Yes	Yes	Yes	Yes	Yes	Yes		1
ExpServ	JB	Kabir2021.xlsx	Yes	Yes	Yes	Yes	No		Yes	Yes	Yes	Yes	Yes	Can't Tell	Can't Tell	No		0.692308
ExpServ	JoG	Kabir2021.xlsx	Yes	Yes	Can't Tell	Yes	Can't Tell	Can't Tell	Can't Tell	Yes	Yes	Yes	Yes	Can't Tell	Yes	Can't Tell		0.571429
ExpServ	JB	Nkanga2017.xlsx	Yes	Yes	No	No	Can't Tell	Yes	Yes	Can't Tell	Yes	Yes	No	No	Can't Tell	No		0.428571
ExpServ	NJ	Nkanga2017.xlsx	Yes	Yes	Can't Tell	Can't Tell	Can't Tell	Can't Tell			Yes	Yes	Yes	Yes	Yes	No		0.583333
ExpServ	JB	Otani2018.xlsx	Yes	Yes	Can't Tell	Yes		Yes	Yes	Yes	Yes	Yes	No	No	Yes	No		0.692308
ExpServ	NJ	Otani2018.xlsx	Yes	Yes	Can't Tell		Can't Tell	Can't Tell			Yes	Yes	Yes	No	Can't Tell	Yes		0.545455
ExpServ	JB	Singh2014_MM.xlsx	Yes	Yes	Can't Tell	Yes	No	Yes	No	Yes	Yes	No	No	No	Can't Tell	No		0.428571
ExpServ	MM	Singh2014_MM.xlsx	Can't Tell	Yes	Yes	Yes	No	No	No	No	Yes	Yes	Can't Tell	No	Can't Tell	No		0.357143
ExpServ	JB	Tabassum2019.xlsx	Yes	Yes	Yes	Yes	Can't Tell	Yes	Yes	Yes	Yes	Yes	Yes	Can't Tell	Yes	Can't Tell		0.785714
ExpServ	Daniel	Tabassum2019.xlsx
ExpServ	JB	Yahya2016.xlsx	No	Yes	No	Yes	No	Can't Tell	No	No	Yes	Yes	Yes	Can't Tell	Yes	No		0.428571
ExpServ	Daniel	Yahya2016.xlsx	Yes	Yes	No	Yes	No	No	No									0.428571
			11	studies													0.818182
			summary % yes answers														0.181818
		yes counts	0.9	0.95	0.45	0.842105	0.105263	0.578947	0.529412	0.625	1	0.894737	0.684211	0.315789	0.631579	0.368421

## Sheet: CrossSectnl
EorS	who	stname	Did the study address a clearly focused issue?	Did the authors use an appropriate method to answer their question?	Were the subjects recruited in an acceptable way?	Were the measures accurately measured?	Were the data collected in a way that addressed the research issue?	Did the study have enough participants to "minimise the play of chance"?	Are the results appropriately reported (clear to understand, meaningful to interpret)?	Was the data analysis sufficiently rigorous?	Is there a clear statement of findings?	Can the thematic results be applied to RESHAPE country populations?	Is this research valuable to RESHAPE?		Yes%
ExpServ	JB	Alga2018.xlsx	Yes	Yes	Yes	Yes	Yes	Can't Tell	Can't Tell	Yes	Yes	Yes	No		0.727273
ExpServ	NJ	Alga2018.xlsx	Yes	Yes	Yes	Can't Tell	Yes	Can't Tell	Can't Tell	Yes	Yes	Yes	Can't Tell		0.636364
ExpServ	JB	BishopWilliams2018.xlsx	Yes	Yes	Yes	Yes	Yes	Yes	Yes	Can't Tell	Yes	Yes	No		0.818182
ExpServ	Daniel	BishopWilliams2018.xlsx	Yes	Yes	Yes	Cant tell	Yes	Yes	Yes	Yes	Yes	Yes	Yes		0.909091
Exp	JB	Dinh2021.xlsx	Yes	Yes	Yes	Can't Tell	Can't Tell	No	Can't Tell	Can't Tell	Yes	Yes	Yes		0.545455
Exp	JoG	Dinh2021.xlsx	Yes	Yes	Yes	Yes	Yes	Yes	Yes	Yes	Yes	Yes	Yes		1
ExpServ	JB	Khanna2023.xlsx	Yes	Yes	Can't Tell	Can't Tell	Yes	Yes	Yes	Can't Tell	Yes	Yes	Can't Tell		0.636364
ExpServ	JoG	Khanna2023.xlsx	Yes	Yes	Yes	Yes	Yes	Yes	Can't Tell	Yes	Yes	Yes	Yes		0.909091
ExpServ	JB	Kim2010.xlsx	Yes	Yes	Yes	Yes	Yes	Yes	Yes	Yes	Yes	Yes	Can't Tell		0.909091
ExpServ	JoG	Kim2010.xlsx	Yes	Yes	Yes	Yes	Yes	Yes	Yes	Yes	Yes	Yes	Yes		1
ExpServ	JB	Kim2018.xlsx	Yes	Yes	Yes	Yes	Yes	Yes	Yes	Yes	Yes	Yes	Can't Tell		0.909091
ExpServ	JoG	Kim2018.xlsx	Yes	Yes	Yes	Yes	Yes	Yes	Yes	Yes	Yes	Yes	Yes		1
ExpServ	JB	Kolachi2013.xlsx	Yes	Yes	Yes	Can't Tell	Yes	Yes	Yes	No	Yes	Can't Tell	Can't Tell		0.636364
ExpServ	JoG	Kolachi2013.xlsx	Yes	Yes	Yes	Yes	Yes	Yes	Yes	Yes	Yes	Yes	Yes		1
ExpServ	JB	Kubo2022.xlsx	Yes	Yes	Yes	Yes	Yes	Yes	Yes	Yes	Yes	Yes	Yes		1
ExpServ	JoG	Kubo2022.xlsx	Yes	Yes	Yes	Yes	Yes	Yes	Yes	Yes	Yes	Yes	Yes		1
SERV	JB	Njuguna2023.xlsx	Yes	Yes	Yes	Yes	Yes	Yes	Yes	Yes	Yes	Yes	Can't Tell		0.909091
SERV	NJ	Njuguna2023.xlsx	Yes	Yes	Yes	Yes	Yes	Yes	Yes	Yes	Yes	Yes	Yes		1
SERV	JB	Partridge2006.xlsx	Yes	Yes	Yes	Yes	Yes		Yes	Yes	Yes	Yes	Can't Tell		0.9
SERV	NJ	Partridge2006.xlsx	Yes	Yes	Can't Tell	Can't Tell	Yes	Yes	Yes	No	Yes	No	Can't Tell		0.545455
ExpServ	JB	Phalkey2012.xlsx	Yes	Yes	Yes	Can't Tell	Yes	No	Yes	Yes	Yes	Yes	Can't Tell		0.727273
ExpServ	NJ	Phalkey2012.xlsx	Yes	Yes	Yes	Can't Tell	Yes	Yes	Yes	Can't Tell	Yes	Yes	Yes		0.818182
ExpServ	JB	Sankar2020.xlsx	Yes	Yes	Yes	Yes	Yes	No	Yes	Yes	Yes		No		0.8
ExpServ	Moses	Sankar2020.xlsx	Yes		Yes	Yes	Yes	Can't Tell		No	Yes	No	Can't Tell		0.555556
ExpServ	JB	Sutringsih2023_MM.xlsx	Yes	Can't Tell	Yes	Can't Tell	Yes	Yes	Yes	No	Yes	No	No		0.545455
ExpServ	MM	Sutringsih2023_MM.xlsx	Yes	Yes	Yes	Yes	Yes	Can't Tell	Can't Tell	Yes	Yes	Yes	Yes		0.818182
SERV	JB	Sylwanowicz2018_MM.xlsx	Yes	Yes	Yes	Yes	Yes	Can't Tell	Yes	Yes	Yes	Yes	Can't Tell		0.818182
SERV	MM	Sylwanowicz2018_MM.xlsx				Yes	Yes				Yes	Can't Tell			0.75
SERV	JB	Waheed2019.xlsx	Yes	Yes	Yes	Yes	Yes	Yes	Yes	Can't Tell	Yes	No	No		0.727273
SERV	Daniel	Waheed2019.xlsx	Yes	Yes	Yes	Can't Tell	Yes	Yes	Yes	Yes	Yes	Can't Tell	Can't Tell		0.727273
			15	studies										0.466667
			summary % yes answers											1
		yes counts	1	0.961538	0.925926	0.678571	0.964286	0.769231	0.884615	0.666667	1	0.740741	0.444444

## Sheet: experimental
EorS	whose QA	stname	Did the study address a clearly formulated research question?	Was the assignment of participants to interventions randomised?	Were all participants who entered the study accounted for at its conclusion?	Were the participants ‘blind’ to intervention they were given?	Were the investigators ‘blind’ to the intervention they were giving to participants?	Were the people assessing/analysing outcome/s ‘blinded’?	Were the study groups similar at the start of the experiment?	Apart from the experimental intervention, did each study group receive the same care (that is, were they treated equally)?	Were the effects of intervention reported comprehensively?	Was the precision of the estimate of the intervention or treatment effect reported?	Do the benefits of the experimental intervention outweigh the harms and costs?	Can the results be applied to RESHAPE populations/in RESHAPE context?	Would the experimental intervention provide greater value to RESHAPE communities than any of the existing interventions?		Yes%
ExpServ	JB	Kochuparambil2020.xlsx	Yes	Yes	Can't Tell	No	Can't Tell	Can't Tell	Can't Tell	Can't Tell	No	No	Can't Tell	Yes	Can't Tell		0.230769
ExpServ	JoG	Kochuparambil2020.xlsx	Yes	Can't Tell	Can't Tell	Can't Tell	Can't Tell	Can't Tell	Can't Tell	Can't Tell	No	No	Can't Tell	No	Can't Tell		0.0769231
Exp	JB	Shaban2024_EMM.xlsx	Yes	No	Yes	No	No	No	Yes	Yes	Yes	Yes	Yes	Yes	Can't Tell		0.615385
Exp	Edgar	Shaban2024_EMM.xlsx	Yes	No	Yes	No	No	No	No	Yes	Yes	Yes	Yes	No			0.5
			n= 2 studies only
			Yes answers summary
			1	0.25	0.5	0	0	0	0.25	0.5	0.5	0.5	0.5	0.5	0

## Sheet: GreyLit
EorS	who	stname	AUTHORITY: Is the article likely to have adequate authority?	ACCURACY: Is the article likely to be adequately accurate?	COVERAGE: Is the population or situation clearly described, so can be compared to other settings/ populations?	OBJECTIVITY: Is the article adequately objective?	DATE: Is the article adequately recent?	SIGNIFICANCE: Is it significant information for RESHAPE?		Yes%
ExpServ	JB	ActAlliance2013_2nd extractor_YS.xlsx	Yes	Yes	Yes	Yes	Yes	Yes		1
ExpServ	YS	ActAlliance2013_2nd extractor_YS.xlsx	Yes	Yes	Yes	Can't Tell	No	Yes		0.666667
Exp	JB	DECNov2021Karambi.xlsx	Yes	Yes	Yes	Yes	Yes	Yes		1
Exp	JoG	DECNov2021Karambi.xlsx	Yes	Yes	Yes	Yes	Yes	Yes		1
Exp	JB	DDMC2023Nyamwamba_DWJ.xlsx	Yes	Yes	Yes	Yes	Yes	Yes		1
Exp	DWJ	DDMC2023Nyamwamba_DWJ.xlsx	Yes	Yes	Yes	Yes	Yes	Yes		1
ExpServ	JB	Baharuddin2015.xlsx	Yes	Yes	Yes	Yes	Yes	Yes		1
ExpServ	JoG	Baharuddin2015.xlsx	Yes	Yes	Yes	Yes	Yes	Yes		1
ExpServ	JB	DDMC2022Rukoki.xlsx	Yes	Yes	Yes	Yes	Yes	Yes		1
ExpServ	Daniel	DDMC2022Rukoki.xlsx	Yes	Yes	Yes	Yes	Yes	Yes		1
ExpServ	JB	DDMC2020Kasese7May.xlsx	Yes	Yes	Yes	Yes	Yes	Yes		1
ExpServ	JoG	DDMC2020Kasese7May.xlsx	Yes	Yes	Yes	Yes	Yes	Yes		1
ExpServ	JB	DDMC2020KaseseRecovery.xlsx	Yes	Yes	Yes	Yes	Yes	Yes		1
ExpServ	Daniel	DDMC2020KaseseRecovery.xlsx	Yes	Yes	Yes	Yes	Yes	Yes		1
ExpServ	JB	DEC2022Pakistan SP E1.xlsx	Can't Tell	Can't Tell	Yes	No	Yes	No		0.333333
ExpServ	SP	DEC2022Pakistan SP E1.xlsx	Can't Tell	Can't Tell	Yes	Can't Tell	Yes	Can't Tell		0.333333
ExpServ	JB	FdsofKagando2024.xlsx	Yes	Yes	Yes	Yes	Yes	Can't Tell		0.833333
ExpServ	JoG	FdsofKagando2024.xlsx	Yes	Yes	Yes	Yes	Yes	Yes		1
ExpServ	JB	govBangladesh2023.xlsx	Yes	Yes	Yes	Can't Tell	Yes	Yes		0.833333
ExpServ	NJ	govBangladesh2023.xlsx	Yes	Yes	Yes	Can't Tell	Yes	Yes		0.833333
ExpServ	JB	govPakistan2022.xlsx	Yes	Yes	Yes	Can't Tell	Yes	Can't Tell		0.666667
ExpServ	NJ	govPakistan2022.xlsx	Yes	Yes	Yes	Can't Tell	Yes	Yes		0.833333
Exp	JB	IDMC2024.xlsx	No	Can't Tell	No	Can't Tell	Yes	No		0.166667
Exp	JoG	IDMC2024.xlsx	Yes	Yes	Yes	Yes	Yes	Yes		1
ExpServ	JB	IO4M 2024.xlsx	Can't Tell	Can't Tell	Can't Tell	Yes	Yes	No		0.333333
ExpServ	JoG	IO4M 2024.xlsx	Yes	Yes	Yes	Yes	Yes	Yes		1
ExpServ	JB	Karthik2019.xlsx	No	Yes	Can't Tell	No	Yes	No		0.333333
ExpServ	JoG	Karthik2019.xlsx	Yes	Yes	Yes	Yes	Yes	Can't Tell		0.833333
ExpServ	JB	KaseseJuly2021.xlsx	Yes	Yes	Yes	Yes	Yes	Can't Tell		0.833333
ExpServ	JoG	KaseseJuly2021.xlsx	Yes	Yes	Can't Tell	Can't Tell	Yes	Can't Tell		0.5
EXP	JB	Malteser2024_2nd extractor.xlsx	Can't Tell	Yes	Yes	No	Yes	No		0.5
EXP	YS	Malteser2024_2nd extractor.xlsx	Can't Tell	Yes	Yes	No	Yes	No		0.5
ExpServ	JB	MinP.Pakistan2020- 2nd extractor.xlsx	Yes	Yes	Yes	Can't Tell	Yes	No		0.666667
ExpServ	YS	MinP.Pakistan2020- 2nd extractor.xlsx	Yes	Can't Tell	No	Can't Tell	Yes	Yes		0.5
ExpServ	JB	Moyela2019-2nd extractor.xlsx	Yes	Yes	Yes	Yes	Yes	Can't Tell		0.833333
ExpServ	YS	Moyela2019-2nd extractor.xlsx	Yes	Not Applicable	Yes	Can't Tell	Yes	Yes		0.666667
ExpServ	JB	MSF2022_2nd extractor.xlsx	Yes	Yes	Yes	Yes	Yes	Can't Tell		0.833333
ExpServ	YS	MSF2022_2nd extractor.xlsx	Yes	Can't Tell	No	Can't Tell	Yes	Yes		0.5
ExpServ	JB	Onyango 2024_MM.xlsx	Can't Tell	Yes	Yes	No	Yes	Can't Tell		0.5
ExpServ	MM	Onyango 2024_MM.xlsx	Yes	Yes	Yes	Yes	Yes	Can't Tell		0.833333
ExpServ	JB	Oxfam2019.xlsx	Yes	Yes	Yes	Can't Tell	Yes	Can't Tell		0.666667
ExpServ	NJ	Oxfam2019.xlsx	Yes	Yes	Yes	Can't Tell	Yes	No		0.666667
EXP	JB	Oxfam2024.xlsx	Yes	Yes	Yes	Can't Tell	Yes	Can't Tell		0.666667
EXP	NJ	Oxfam2024.xlsx	Yes	Can't Tell	Yes	No	Yes	Yes		0.666667
Exp	JB	RW Cyclone Idai is over 2019_MM.xlsx	Can't Tell	Yes	No	Can't Tell	Yes	Can't Tell		0.333333
Exp	MM	RW Cyclone Idai is over 2019_MM.xlsx	No	Yes	No	No	Yes	No		0.333333
ExpServ	JB	RW East Africa Floods Aug 2007_MM.xlsx	Yes	Yes	No	Can't Tell	Yes	Can't Tell		0.5
ExpServ	MM	RW East Africa Floods Aug 2007_MM.xlsx	No	Yes	Can't Tell	Not Applicable	No	No		0.166667
Exp	JB	RW East Africa Floods March2010_MM.xlsx	Can't Tell	Yes	No	Yes	Can't Tell	No		0.333333
Exp	MM	RW East Africa Floods March2010_MM.xlsx	No	Yes	No	No	Yes	No		0.333333
ExpServ	JB	RW Ensuring critical maternal 2023_MM.xlsx	Can't Tell	Yes	No	No	Yes	No		0.333333
ExpServ	MM	RW Ensuring critical maternal 2023_MM.xlsx	No	Yes	No	Yes	Yes	No		0.5
EXP	JB	RW Malawi Floods Feb 2024_MM.xlsx	Yes	Yes	Can't Tell	Yes	Yes	Can't Tell		0.666667
EXP	PS	RW Malawi Floods Feb 2024_MM.xlsx	No	Can't Tell	No	Can't Tell	Yes	No		0.166667
EXP	JB	RW Malawi Floods Jan 2013 SP b.xlsx	Can't Tell	Yes	Yes	Yes	Yes	No		0.666667
EXP	PS	RW Malawi Floods Jan 2013 SP b.xlsx	Can't Tell	No	Can't Tell	Yes	No	Can't Tell		0.166667
EXP	JB	RW Malawi Floods Jan 2019 SP c.xlsx	Can't Tell	Yes	Can't Tell	Yes	Yes	Can't Tell		0.5
EXP	PS	RW Malawi Floods Jan 2019 SP c.xlsx	Can't Tell	Can't Tell		Can't Tell	Yes	Can't Tell		0.2
EXP	JB	RW Malawi Strong Winds and Heavy Dec 2021 SP d.xlsx	Can't Tell	Yes	Yes	Yes	Yes	Can't Tell		0.666667
EXP	PS	RW Malawi Strong Winds and Heavy Dec 2021 SP d.xlsx	No	Can't Tell	No	Can't Tell	Yes	Can't Tell		0.166667
ExpServ	JB	RW Mozambique Storms and Floods Jan 2012 SP a.xlsx	Can't Tell	Yes	Yes	Yes	Yes	Can't Tell		0.666667
ExpServ	PS	RW Mozambique Storms and Floods Jan 2012 SP a.xlsx	Can't Tell	Can't Tell	Yes	Yes	No	Can't Tell		0.333333
EXP	JB	RW SE Asia Typhoon Durian Dec 2006.xlsx	Can't Tell	Yes	Yes	Yes	Yes	Can't Tell		0.666667
EXP	NJ	RW SE Asia Typhoon Durian Dec 2006.xlsx	Yes	Yes	No	Yes	Yes	Can't Tell		0.666667
EXP	JB	RW Southern Africa Floods Jan 2007.xlsx	Can't Tell	Yes	No	Can't Tell	Can't Tell	No		0.166667
EXP	NJ	RW Southern Africa Floods Jan 2007.xlsx	Yes	Yes	No	Can't Tell	Yes	No		0.5
EXP	JB	RW Southern Africa Floods Jan 2011.xlsx	Can't Tell	Yes	Can't Tell	Yes	Yes	No		0.5
EXP	NJ	RW Southern Africa Floods Jan 2011.xlsx	Yes	Yes	No	Can't Tell	Yes	No		0.5
EXP	JB	RW Southern Africa Floods Jan 2015.xlsx	Can't Tell	Yes	Can't Tell	Yes	Yes	No		0.5
EXP	NJ	RW Southern Africa Floods Jan 2015.xlsx	Yes	Yes	No	Can't Tell	Yes	No		0.5
EXP	JB	RW Tanzania Flash Floods Jan 2014.xlsx	Can't Tell	Yes	Yes	Yes	Yes	Yes		0.833333
EXP	NJ	RW Tanzania Flash Floods Jan 2014.xlsx	Yes	Yes	No	Can't Tell	Yes	No		0.5
EXP	JB	RW Tanzania Floods and Landslides Dec 2011.xlsx	Can't Tell	Yes	Yes	Yes	Yes	Can't Tell		0.666667
EXP	NJ	RW Tanzania Floods and Landslides Dec 2011.xlsx	Yes	Yes	No	Can't Tell	Yes	No		0.5
EXP	JB	RW Tanzania Floods Apr 2014.xlsx	Can't Tell	Yes	Yes	Yes	Yes	Can't Tell		0.666667
EXP	NJ	RW Tanzania Floods Apr 2014.xlsx	Yes	Yes	No	Can't Tell	Yes	No		0.5
EXP	JB	RW Tanzania Floods Apr 2018.xlsx	Can't Tell	Yes	No	Yes	Yes	Can't Tell		0.5
EXP	NJ	RW Tanzania Floods Apr 2018.xlsx	Yes	Yes	No	Can't Tell	Yes	No		0.5
EXP	JB	RW Tanzania Floods Apr 2020.xlsx	Can't Tell	Yes	No	Can't Tell	Yes	No		0.333333
EXP	NJ	RW Tanzania Floods Apr 2020.xlsx	Yes	Yes	No	Can't Tell	Yes	No		0.5
EXP	JB	RW Tanzania Floods Jan 2016.xlsx	Can't Tell	Yes	Can't Tell	Yes	Yes	No		0.5
EXP	NJ	RW Tanzania Floods Jan 2016.xlsx	Yes	Yes	No	Can't Tell	Yes	No		0.5
EXP	JB	RW Tanzania Floods Jan 2020.xlsx	Yes	Yes	Yes	Yes	Yes	Can't Tell		0.833333
EXP	NJ	RW Tanzania Floods Jan 2020.xlsx	Yes	Yes	No	Can't Tell	Yes	No		0.5
EXP	JB	RW Tanzania Floods May 2019.xlsx	Can't Tell	Yes	Yes	Yes	Yes	Can't Tell		0.666667
EXP	NJ	RW Tanzania Floods May 2019.xlsx	Yes	Yes	No	Can't Tell	Yes	No		0.5
EXP	JB	RW Tanzania Floods Nov 2023.xlsx	Yes	Yes	Yes	Yes	Yes	Can't Tell		0.833333
EXP	NJ	RW Tanzania Floods Nov 2023.xlsx	Yes	Yes	No	Can't Tell	Yes	No		0.5
EXP	JB	RW Tanzania Floods Oct 2021.xlsx	Yes	Yes	No	Yes	Yes	Can't Tell		0.666667
EXP	NJ	RW Tanzania Floods Oct 2021.xlsx	Yes	Yes	No	Can't Tell	Yes	No		0.5
EXP	JB	RW Tanzania Hail Storms Mar 2015.xlsx	Yes	Yes	Can't Tell	Yes	Yes	Can't Tell		0.666667
EXP	NJ	RW Tanzania Hail Storms Mar 2015.xlsx	Yes	Yes	No	Can't Tell	Yes	No		0.5
EXP	JB	RW Tropical Cyclone Freddy Feb 2023_DWJ.xlsx	Yes	Yes	Yes	Yes	Yes	No		0.833333
EXP	DWJ	RW Tropical Cyclone Freddy Feb 2023_DWJ.xlsx	Yes.	Yes.	Yes.	Yes.	Yes.	No		0
EXP	JB	RW Tropical Cyclone Idai Mar 2019_DWJ.xlsx	Can't Tell	Yes	No	Can't Tell	Yes	No		0.333333
EXP	DWJ	RW Tropical Cyclone Idai Mar 2019_DWJ.xlsx	Yes.	Yes.	Yes.	Yes.	Yes.	Partly		0
EXP	JB	RW Tropical Cyclone Jobo_DWJ.xlsx	Yes	Yes	Yes	Yes	Yes	Can't Tell		0.833333
EXP	DWJ	RW Tropical Cyclone Jobo_DWJ.xlsx	Yes	Yes	Yes	Yes	Yes	No		0.833333
EXP	JB	RW Tropical Cyclone Kenneth Apr 2019_DWJ.xlsx	Yes	Yes	No	Yes	Yes	Yes		0.833333
EXP	DWJ	RW Tropical Cyclone Kenneth Apr 2019_DWJ.xlsx	Yes	Yes		Yes	Yes	No		0.8
EXP	JB	RW Tropical Cyclone MatmoBulbul Oct 2019_MM.xlsx	Yes	Yes	No	Yes	Yes	Can't Tell		0.666667
EXP	MM	RW Tropical Cyclone MatmoBulbul Oct 2019_MM.xlsx	Can't Tell	Can't Tell	Yes	Can't Tell	Yes	No		0.333333
EXP	JB	RW Tropical Cyclone Tembin Dec 2017_MM.xlsx	Yes	Yes	Yes	Yes	Yes	Can't Tell		0.833333
EXP	MM	RW Tropical Cyclone Tembin Dec 2017_MM.xlsx	No	Yes	Can't Tell	No	Yes	No		0.333333
ExpServ	JB	RW Tropical Storm Ana Jan 2022_MM.xlsx	Yes	Yes	Can't Tell	Yes	Yes	Yes		0.833333
ExpServ	MM	RW Tropical Storm Ana Jan 2022_MM.xlsx	Can't Tell	Yes	Yes	No	No	No		0.333333
EXP	JB	RW Tropical Storm Gombe Mar 2022_MM.xlsx	Yes	Yes	No	Yes	Yes	Can't Tell		0.666667
EXP	MM	RW Tropical Storm Gombe Mar 2022_MM.xlsx	No	No	No	No	Yes	No		0.166667
EXP	JB	RW Tropical Storm Haima Jun 2011_MM.xlsx	Yes	Yes	Can't Tell	Yes	Yes	Can't Tell		0.666667
EXP	MM	RW Tropical Storm Haima Jun 2011_MM.xlsx	No	No	No	Not Applicable	No	No		0
EXP	JB	RW Tropical Storm Kai-Tak Aug 2012_MM.xlsx	Yes	Yes	Can't Tell	Yes	Yes	Can't Tell		0.666667
EXP	MM	RW Tropical Storm Kai-Tak Aug 2012_MM.xlsx	No	Can't Tell	Can't Tell	No	No	No		0
EXP	JB	RW Tropical Storm Kammuri Aug 2008_MM.xlsx	Yes	Yes	Yes	Yes	Yes	Can't Tell		0.833333
EXP	MM	RW Tropical Storm Kammuri Aug 2008_MM.xlsx	No	Yes	Yes	Can't Tell	No	No		0.333333
EXP	JB	RW Tropical Storm Kompasu_MM.xlsx	Yes	Yes	Yes	Yes	Yes	Can't Tell		0.833333
EXP	MM	RW Tropical Storm Kompasu_MM.xlsx	No	Can't Tell	No	Can't Tell	No	No		0
EXP	JB	RW Tropical Storm Mujigae Sep 2009_MM.xlsx	Yes	Yes	No	Yes	Yes	Can't Tell		0.666667
EXP	MM	RW Tropical Storm Mujigae Sep 2009_MM.xlsx	No	Yes		Can't Tell	No	No		0.2
EXP	JB	RW Tropical Storm Nock-ten Jul 2011_MM.xlsx	Can't Tell	Yes	No	Yes	Yes	No		0.5
EXP	MM	RW Tropical Storm Nock-ten Jul 2011_MM.xlsx	No	No	No	No	Yes	No		0.166667
EXP	JB	RW Typhoon Chanchu May 2006_MM.xlsx	Yes	Yes	Yes	Yes	Yes	Can't Tell		0.833333
EXP	MM	RW Typhoon Chanchu May 2006_MM.xlsx	No	No	No	No	Yes	No		0.166667
EXP	JB	RW Typhoon Conson Jul 2010_MM.xlsx	Yes	Yes	No	Yes	Yes	Yes		0.833333
EXP	MM	RW Typhoon Conson Jul 2010_MM.xlsx	No	No	No	No	Yes	No		0.166667
EXP	JB	RW Typhoon Damrey Nov 2017_MM.xlsx	Yes	Yes	Yes	Yes	Can't Tell	Can't Tell		0.666667
EXP	MM	RW Typhoon Damrey Nov 2017_MM.xlsx	No	No	No	No	Yes	No		0.166667
EXP	JB	RW Typhoon Damrey Sep 2005_MM.xlsx	Yes	Yes	Can't Tell	Yes	Yes	Can't Tell		0.666667
EXP	MM	RW Typhoon Damrey Sep 2005_MM.xlsx	No	No	No	No	Yes	No		0.166667
EXP	JB	RW Typhoon Goni Oct 2020_2nd extractor_Yovitha.xlsx	Yes	Yes	No	Yes	Yes	Can't Tell		0.666667
EXP	YS	RW Typhoon Goni Oct 2020_2nd extractor_Yovitha.xlsx	Yes	Not Applicable	Yes	Can't Tell	Yes	Yes		0.666667
EXP	JB	RW Typhoon Hagupit Dec 2014_2nd extractor_Yovitha.xlsx	Yes	Can't Tell	No	Yes	Yes	Can't Tell		0.5
EXP	YS	RW Typhoon Hagupit Dec 2014_2nd extractor_Yovitha.xlsx	Yes	Not Applicable	Yes	Can't Tell	Yes	Yes		0.666667
EXP	JB	RW Typhoon Hagupit Sep 2008_ 2nd extractor_Yovitha.xlsx	Yes	Yes	Yes	Yes	Yes	Can't Tell		0.833333
EXP	YS	RW Typhoon Hagupit Sep 2008_ 2nd extractor_Yovitha.xlsx	Yes	Can't Tell	Yes	Not Applicable	Yes	Yes		0.666667
EXP	JB	RW Typhoon Haiyan Nov 2013_2nd extractor_Yovitha.xlsx	Yes	Yes	Can't Tell	Yes	Yes	Yes		0.833333
EXP	YS	RW Typhoon Haiyan Nov 2013_2nd extractor_Yovitha.xlsx	Yes	Can't Tell	Yes	Can't Tell	Yes	Yes		0.666667
EXP	JB	RW Typhoon Ketsana Sep 2009.xlsx	Yes	Yes	Yes	Yes	Yes	No		0.833333
EXP	NJ	RW Typhoon Ketsana Sep 2009.xlsx	Yes	Can't Tell	Can't Tell	Can't Tell	Yes	No		0.333333
EXP	JB	RW Typhoon Lekima Sep 2007.xlsx	Yes	Yes	Yes	Yes	Yes	Can't Tell		0.833333
EXP	NJ	RW Typhoon Lekima Sep 2007.xlsx	Yes	Can't Tell	Can't Tell	Can't Tell	Yes	No		0.333333
EXP	JB	RW Typhoon Mangkhut Sep 2018.xlsx	Yes	Yes	Yes	Yes	Yes	Yes		1
EXP	NJ	RW Typhoon Mangkhut Sep 2018.xlsx	Yes	Can't Tell	Can't Tell	Can't Tell	Yes	No		0.333333
EXP	JB	RW Typhoon Mekkhala Sep 2008.xlsx	Yes	Yes	Yes	Yes	Yes	No		0.833333
EXP	NJ	RW Typhoon Mekkhala Sep 2008.xlsx	Yes	Can't Tell	Can't Tell	Can't Tell	Yes	No		0.333333
EXP	JB	RW Typhoon Mindulle Aug 2010.xlsx	Yes	Yes	Yes	Yes	Yes	No		0.833333
EXP	NJ	RW Typhoon Mindulle Aug 2010.xlsx	Yes	Can't Tell	Can't Tell	Can't Tell	Yes	No		0.333333
EXP	JB	RW Typhoon Mirinae Oct 2009.xlsx	Yes	Yes	Yes	Yes	Yes	Yes		1
EXP	NJ	RW Typhoon Mirinae Oct 2009.xlsx	Yes	Can't Tell	Can't Tell	Can't Tell	Yes	No		0.333333
EXP	JB	RW Typhoon Molave Oct 2020.xlsx	Yes	Yes	Yes	Yes	Yes	Can't Tell		0.833333
EXP	NJ	RW Typhoon Molave Oct 2020.xlsx	Yes	Can't Tell	Can't Tell	Can't Tell	Yes	No		0.333333
EXP	JB	RW Typhoon Nari Oct 2013.xlsx	Yes	Yes	Yes	Yes	Yes	No		0.833333
EXP	PS	RW Typhoon Nari Oct 2013.xlsx	Can't Tell	Can't Tell	Can't Tell	No	No			0
EXP	JB	RW Typhoon Nesat Sep 2011.xlsx	Yes	Yes	Yes	Yes	Yes	No		0.833333
EXP	PS	RW Typhoon Nesat Sep 2011.xlsx	No	Can't Tell	Yes	Can't Tell	No	No		0.166667
EXP	JB	RW Typhoon Noru Sep 2022.xlsx	Yes	Yes	Yes	Yes	Yes	Can't Tell		0.833333
EXP	PS	RW Typhoon Noru Sep 2022.xlsx	Can't Tell	Can't Tell	Can't Tell	Can't Tell	Yes			0.2
EXP	JB	RW Typhoon Parma Oct 2009.xlsx	Yes	Yes	Yes	Yes	Yes	Can't Tell		0.833333
EXP	PS	RW Typhoon Parma Oct 2009.xlsx	Can't Tell	Can't Tell	Can't Tell	No	Yes	No		0.166667
EXP	JB	RW Typhoon Sarika Oct 2016_MM.xlsx	Yes	Yes	Yes	Yes	Yes	Can't Tell		0.833333
EXP	MM	RW Typhoon Sarika Oct 2016_MM.xlsx	No	Can't Tell	No	No	Yes	No		0.166667
EXP	JB	RW Typhoon Son-Tinh Oct 2012_MM.xlsx	Yes	Yes	Yes	Yes	Yes	Can't Tell		0.833333
EXP	MM	RW Typhoon Son-Tinh Oct 2012_MM.xlsx	No	Yes	No	No	Yes	No		0.333333
EXP	JB	RW Typhoon Usagi Sep 2013_MM.xlsx	Yes	Yes	Yes	Yes	Yes	No		0.833333
EXP	MM	RW Typhoon Usagi Sep 2013_MM.xlsx	No	No	No	No	Yes	No		0.166667
EXP	JB	RW Typhoon Vamco Nov 2020_MM.xlsx	Yes	Yes	Yes	Yes	Yes	No		0.833333
EXP	MM	RW Typhoon Vamco Nov 2020_MM.xlsx	No	No	No	No	Yes	No		0.166667
EXP	JB	RW Typhoon Vicente Jul 2012_MM.xlsx	Yes	Yes	Yes	Yes	Yes	No		0.833333
EXP	MM	RW Typhoon Vicente Jul 2012_MM.xlsx	No	No	No	No	Yes	No		0.166667
ExpServ	JB	RW Typhoon Wutip Oct 2013_MM.xlsx	Yes	Yes	Yes	Yes	Yes	Yes		1
ExpServ	MM	RW Typhoon Wutip Oct 2013_MM.xlsx	No	No	No	No	Yes	No		0.166667
Exp	JB	RW Typhoon Xangsane Sep 2006_MM.xlsx	Yes	Yes	Yes	Yes	Yes	No		0.833333
Exp	MM	RW Typhoon Xangsane Sep 2006_MM.xlsx	No	No	No	No	Yes	No		0.166667
EXP	JB	RW Uganda Floods and Landslides Jun 2019_2nd extractor_Yovitha.xlsx	Yes	Yes	Yes	Yes	Yes	No		0.833333
EXP	YS	RW Uganda Floods and Landslides Jun 2019_2nd extractor_Yovitha.xlsx	Yes	Can't Tell	No	Can't Tell	Yes	Can't Tell		0.333333
ExpServ	JB	RW Uganda Floods and Landslides May 2020_2nd extractor_Yovitha.xlsx	Yes	Yes	Yes	Yes	Yes	Can't Tell		0.833333
ExpServ	YS	RW Uganda Floods and Landslides May 2020_2nd extractor_Yovitha.xlsx	Yes	Can't Tell	Yes	Can't Tell	Yes	Can't Tell		0.5
EXP	JB	RW Uganda Floods and Landslides Oct 2019 _2nd extractor_Yovitha.xlsx	Yes	Yes	Yes	Yes	Yes	Can't Tell		0.833333
EXP	YS	RW Uganda Floods and Landslides Oct 2019 _2nd extractor_Yovitha.xlsx	Yes	Can't Tell	No	Can't Tell	Yes	No		0.333333
EXP	JB	RW Uganda Floods and Landslides Sep 2021_ Second extractor_Yovitha.xlsx	Yes	Yes	Yes	Yes	Yes	Can't Tell		0.833333
EXP	YS	RW Uganda Floods and Landslides Sep 2021_ Second extractor_Yovitha.xlsx	Yes	Can't Tell	No	Can't Tell	Yes	No		0.333333
EXP	JB	RW Uganda Floods and Mudslides Aug 2011 _2nd Extractor_Yovitha.xlsx	No	Can't Tell	No	No	Can't Tell	No		0
EXP	YS	RW Uganda Floods and Mudslides Aug 2011 _2nd Extractor_Yovitha.xlsx	Yes	Can't Tell	No	Can't Tell	Yes	Can't Tell		0.333333
EXP	JB	RW Uganda Floods Aug 2006 _2nd extractor _YS.xlsx	Yes	Yes	Yes	Yes	Yes	Can't Tell		0.833333
EXP	YS	RW Uganda Floods Aug 2006 _2nd extractor _YS.xlsx	Yes	Can't Tell	No	Can't Tell	Yes	No		0.333333
EXP	JB	RW Uganda Floods Jul 2022 _2nd extractor _YS.xlsx	Yes	Yes	Yes	Yes	Yes	Can't Tell		0.833333
EXP	YS	RW Uganda Floods Jul 2022 _2nd extractor _YS.xlsx	Yes	Can't Tell	Yes	Can't Tell	Yes	Can't Tell		0.5
ExpServ	JB	RW Uganda Floods May 2013 -2nd extractor -YS.xlsx	Yes	Yes	Yes	Yes	Yes	Can't Tell		0.833333
ExpServ	YS	RW Uganda Floods May 2013 -2nd extractor -YS.xlsx	Yes	Can't Tell	No	Can't Tell	Yes	Yes		0.5
EXP	JB	RW Uganda Floods May 2024 _ 2nd extractor _YS.xlsx	Yes	Yes	Yes	Yes	Yes	Yes		1
EXP	YS	RW Uganda Floods May 2024 _ 2nd extractor _YS.xlsx	Yes	Can't Tell	No	Can't Tell	Yes	Can't Tell		0.333333
EXP	JB	RW Uganda Floods Sep 2008 _2nd extractor _YS.xlsx	Yes	Yes	Yes	Yes	Yes	Can't Tell		0.833333
EXP	YS	RW Uganda Floods Sep 2008 _2nd extractor _YS.xlsx	Yes	Can't Tell	No	Can't Tell	Yes	Yes		0.5
ExpServ	JB	RW Uganda Landslides Jun 2012 _2nd extractor _YS.xlsx	Yes	Yes	Yes	Yes	Yes	Can't Tell		0.833333
ExpServ	YS	RW Uganda Landslides Jun 2012 _2nd extractor _YS.xlsx	Yes	Can't Tell	No	Can't Tell	Yes	Can't Tell		0.333333
EXP	JB	RW Vietnam Floods and Landslides Oct 2022 SP3.xlsx	Yes	Yes	Yes	Yes	Yes	Not Applicable		0.833333
EXP	PS	RW Vietnam Floods and Landslides Oct 2022 SP3.xlsx	Can't Tell	Can't Tell	Can't Tell	Can't Tell	Yes	Can't Tell		0.166667
EXP	JB	RW Vietnam Floods and Landslides Sep 2020 SP2.xlsx	Yes	Yes	Yes	Yes	Yes	Can't Tell		0.833333
EXP	PS	RW Vietnam Floods and Landslides Sep 2020 SP2.xlsx	Can't Tell	Can't Tell	Can't Tell	Can't Tell	Can't Tell	Can't Tell		0
EXP	JB	RW Vietnam Floods Aug 2002 SP1.xlsx	Yes	Yes	Yes	Yes	Yes	Can't Tell		0.833333
EXP	PS	RW Vietnam Floods Aug 2002 SP1.xlsx		Can't Tell	Yes	Can't Tell	No	No		0.2
EXP	JB	RW Vietnam Floods Aug 2007 SP 5.xlsx	Yes	Yes	Yes	Yes	Yes	Can't Tell		0.833333
EXP	PS	RW Vietnam Floods Aug 2007 SP 5.xlsx	Can't Tell	Can't Tell	Yes	Can't Tell	No	No		0.166667
EXP	JB	RW Vietnam Floods Jul 2004 SP 4.xlsx	Yes	Yes	Yes	Yes	Yes	Can't Tell		0.833333
EXP	PS	RW Vietnam Floods Jul 2004 SP 4.xlsx	Can't Tell	No	Can't Tell	No	No	No		0
EXP	JB	RW Vietnam Floods May 2010.xlsx	Yes	Yes	Yes	Yes	Yes	Can't Tell		0.833333
EXP	NJ	RW Vietnam Floods May 2010.xlsx	Yes	Can't Tell	No	Can't Tell	Yes	No		0.333333
EXP	JB	RW Vietnam Floods Nov 2013.xlsx	Yes	Yes	Yes	Yes	Yes	No		0.833333
EXP	NJ	RW Vietnam Floods Nov 2013.xlsx	Yes	Can't Tell	No	Can't Tell	Yes	No		0.333333
EXP	JB	RW Vietnam Floods Oct 2003.xlsx	Yes	Yes	Yes	Yes	Yes	Can't Tell		0.833333
EXP	NJ	RW Vietnam Floods Oct 2003.xlsx	Yes	Can't Tell	No	Can't Tell	Yes	No		0.333333
EXP	JB	RW Vietnam Floods Oct 2005.xlsx	Yes	Yes	Yes	Yes	Yes	Can't Tell		0.833333
EXP	NJ	RW Vietnam Floods Oct 2005.xlsx	Yes	Can't Tell	No	Can't Tell	Yes	No		0.333333
EXP	JB	RW Vietnam Floods Oct 2008.xlsx	Yes	Yes	Yes	Yes	Yes	Can't Tell		0.833333
EXP	NJ	RW Vietnam Floods Oct 2008.xlsx	Yes	Can't Tell	No	Can't Tell	Yes	No		0.333333
EXP	JB	RW Vietnam Floods Oct 2010 SP d4.xlsx	Yes	Yes	Yes	Yes	Yes	Can't Tell		0.833333
EXP	PS	RW Vietnam Floods Oct 2010 SP d4.xlsx	Can't Tell	Can't Tell	No	Can't Tell	No	Can't Tell		0
EXP	JB	RW Vietnam Floods Sep 2000 SP d1.xlsx	Yes	Yes	Yes	Yes	Yes	Can't Tell		0.833333
EXP	PS	RW Vietnam Floods Sep 2000 SP d1.xlsx	Can't Tell	No	Can't Tell	Can't Tell	No	Can't Tell		0
EXP	JB	RW Vietnam Floods Sep 2001 SP d2.xlsx	Yes	Yes	Yes	Yes	Yes	Can't Tell		0.833333
EXP	PS	RW Vietnam Floods Sep 2001 SP d2.xlsx	Can't Tell	Can't Tell	Yes		No	Can't Tell		0.2
EXP	JB	RW Vietnam Severe Local Storms and Floods Apr 2012 SP d5.xlsx	Yes	Yes	Yes	Yes	Yes	Can't Tell		0.833333
EXP	PS	RW Vietnam Severe Local Storms and Floods Apr 2012 SP d5.xlsx	Can't Tell	Can't Tell	No	Can't Tell	No	No		0
EXP	JB	RW Vietnam Tropical Storm Noul Nov 2008 SP d3.xlsx	Yes	Yes	Yes	Yes	Yes	Can't Tell		0.833333
EXP	PS	RW Vietnam Tropical Storm Noul Nov 2008 SP d3.xlsx	No	No	Can't Tell	No	No	No		0
EXP	JB	RW Vietnam Floods & Landslides Aug 2023	Yes	Yes	Yes	Yes	Yes	Can't Tell		0.833333
EXP	YS	RW Vietnam Floods & Landslides Aug 2023	Yes	Can't Tell	No	Can't Tell	Yes	No		0.333333
EXP	JB	RW Vietnam Floods & Landslides Jun 2017	Yes	Yes	Yes	Yes	Yes	Can't Tell		0.833333
EXP	YS	RW Vietnam Floods & Landslides Jun 2017	Yes	Can't Tell	No	Can't Tell	Yes	Can't Tell		0.333333
EXP	JB	RW Vietnam Floods & Landslides Aug 2016	Yes	Yes	Yes	Yes	Yes	Can't Tell		0.833333
EXP	YS	RW Vietnam Floods & Landslides Aug 2016	Yes	Can't Tell	No	Can't Tell	Yes	No		0.333333
EXP	JB	RW Vietnam Floods & Landslides Jun 2019	Yes	Yes	Yes	Yes	Yes	No		0.833333
EXP	YS	RW Vietnam Floods & Landslides Jun 2019	Yes	Can't Tell	No	Can't Tell	Yes	Can't Tell		0.333333
EXP	JB	RW Vietnam floods & Landslides Jul 2009	Yes	Yes	Yes	Yes	Yes	Can't Tell		0.833333
EXP	YS	RW Vietnam floods & Landslides Jul 2009	Yes	Can't Tell	Yes	Can't Tell	Yes	No		0.5
EXP	JB	SaveTheChil2020a sp.xlsx	Yes	Yes	Yes	No	Yes	Can't Tell		0.666667
EXP	PS	SaveTheChil2020a sp.xlsx	Yes	Yes	Yes	Yes	Yes	Yes		1
EXP	JB	SaveTheChil2020b_SP.xlsx	Yes	Yes	Yes	No	Yes	Yes		0.833333
EXP	PS	SaveTheChil2020b_SP.xlsx	Can't Tell	Yes	Can't Tell	Yes	Yes	Yes		0.666667
Exp	JB	Tanzania2022.xlsx	Yes	Yes	Yes	Can't Tell	Yes	Can't Tell		0.666667
Exp	Daniel	Tanzania2022.xlsx	yes	yes	yes	yes	yes	yes		1
Exp	JB	Teenager drowns.xlsx	Yes	Yes	Yes	Yes	Yes	Can't Tell		0.833333
Exp	Daniel	Teenager drowns.xlsx	No	No	Yes	Yes	Yes	No		0.5
ExpServ	JB	UNDRR2023.xlsx	Yes	Yes	Yes	Yes	Yes	Can't Tell		0.833333
ExpServ	Edgar	UNDRR2023.xlsx	Yes	Yes	Yes	Yes	Yes	No		0.833333
ExpServ	JB	USAID2023.xlsx	Yes	Yes	Yes	Can't Tell	Yes	Can't Tell		0.666667
ExpServ	Daniel	USAID2023.xlsx	Yes	No	No	Yes	Yes	Yes		0.666667
ExpServ	JB	WHO2022.xlsx	Yes	Yes	No	Yes	Yes	Yes		0.833333
ExpServ	Daniel	WHO2022.xlsx	Yes	No	Yes	Yes	Yes	Yes		0.833333
									0.862903
			124	studies					0.193548
			summary % yes answers
		yes counts	0.692308	0.669355	0.534694	0.51417	0.891129	0.186992

## Sheet: Qual
EorS	Who	stname	Was there a clear statement of the aims of the research?	Is a qualitative methodology appropriate?	Was the research design appropriate to address the aims of the research?	Was the recruitment strategy appropriate to the aims of the research?	Were the data collected in a way that addressed the research issue?	Has the relationship between researcher and participants been adequately considered?	Have ethical issues been taken into consideration?	Was the data analysis sufficiently rigorous?	Is there a clear statement of findings?	Is this research valuable to RESHAPE?		Yes%
EXP	JB	Bagonza2014.xlsx	Yes	Yes	Yes	Yes	Yes	No	Yes	Yes	Yes	Yes		0.9
EXP	NJ	Bagonza2014.xlsx	Yes	Yes	Yes	Yes	Yes	No	Yes	Yes	Yes	Yes		0.9
ExpServ	JB	GilCuesta2018.xlsx	Yes	Yes	Yes	Yes	Yes	Yes	Yes	Yes	Yes	Yes		1
ExpServ	NJ	GilCuesta2018.xlsx	Yes	Yes	Yes	Yes	Yes	No	Yes	Yes	Yes	Yes		0.9
SERV	JB	Labarda2017_DWJ.xlsx	Yes	Yes	Yes	Yes	Yes	Can't Tell	Yes	Yes	Yes	Yes		0.9
SERV	DWJ	Labarda2017_DWJ.xlsx	Yes	Yes	Yes	Yes	Yes	Yes	Can't Tell	Yes	Yes	Yes		0.9
ExpServ	JB	Lindvall2020_DWJ.xlsx	Yes	Yes	Yes	Yes	Yes	Yes	Yes	Yes	Yes	Yes		1
ExpServ	DWJ	Lindvall2020_DWJ.xlsx	Yes	Yes	Yes	Yes	Yes	Yes	Can't Tell	Yes	Yes	Yes		0.9
ExpServ	JB	Myint2011_ 2nd extractor.xlsx	Yes	Yes	Yes	Yes	Yes	Can't Tell	Yes	Can't Tell	Yes	Yes		0.8
ExpServ	YS	Myint2011_ 2nd extractor.xlsx	Yes	Yes	Yes	Yes	Yes	Can't Tell	Yes	Can't Tell	Yes	No		0.7
SERV	JB	Tanay2023.xlsx	Yes	Yes	Yes	Yes	Yes	Can't Tell	Yes	Yes	Yes	Can't Tell		0.8
SERV	Daniel	Tanay2023.xlsx	yes	yes	yes	yes	Yes	Can't tell	Can't tell	yes	yes	yes		0.8
			6	studies
			summary % yes answers
		yes counts	1	1	1	1	1	0.333333	0.75	0.833333	1	0.833333

## Sheet: SystRev
EorS	Who	stname	Did the study address a clearly focused issue?	Did the authors look for the right type of papers?	Do you think all the important, relevant studies were included?	Did the review’s authors do enough to assess quality of the included studies?	Pooled data or data synthesis: If the results of the review have been combined, was it reasonable to do so and were the synthesis methods appropriate?	Were the overall results of the review clearly reported?	Are the results precise enough?	Can the results be applied to RESHAPE populations?	Were all important outcomes considered?	Are the benefits worth the harms and costs?		Yes%
SERV	JB	Farah2023.xlsx	Yes	Yes	Can't Tell	Yes	Yes	Yes	No	Can't Tell	Can't Tell	Can't Tell		0.5
SERV	JoG	Farah2023.xlsx	Yes	Yes	Can't Tell	Can't Tell	Yes	Yes	Yes	Yes	Yes			0.777778
SERV	JB	Gosling2024.xlsx	Yes	Yes	No		Yes	Yes	Yes	Yes		Yes		0.875
SERV	NJ	Gosling2024.xlsx	Yes	No	No	Can't Tell	Yes	Yes	Can't Tell	No	Can't Tell	Can't Tell		0.3
ExpServ	JB	Rataj2016.xlsx	Yes	Yes	Can't Tell		Can't Tell	Yes	Yes	Yes	Can't Tell	Can't Tell		0.555556
ExpServ	NJ	Rataj2016.xlsx	Yes	Yes	No	No	Can't Tell	Yes	Yes	Can't Tell	Yes	Can't Tell		0.5
ExpServ	JB	Sapari2024.xlsx	Yes	Yes	Yes	Can't Tell	Yes	Yes	Yes	Yes	Can't Tell	Can't Tell		0.7
ExpServ	Moses	Sapari2024.xlsx	Yes	Yes	Can't Tell		Yes	Yes	Yes	Yes	Yes	Yes		0.888889
ExpServ	JB	Schwerdtle2024_EMM.xlsx	Yes	Can't Tell	Can't Tell			Yes	Yes	Yes	Can't Tell	Yes		0.625
ExpServ	Edgar	Schwerdtle2024_EMM.xlsx	Yes	Yes	Yes	Yes	Yes	Yes		Yes	Yes	Can't Tell		0.888889
ExpServ	JB	Theron2022.xlsx	Yes	Yes	Can't Tell	No	Yes	Can't Tell	Yes	Yes	Can't Tell	Can't Tell		0.5
ExpServ	NJ	Theron2022.xlsx	Yes	Yes	Yes	No	Can't Tell	Yes	Can't Tell	Yes	Can't Tell	Can't Tell		0.5
			6	studies
			summary % yes answers
		yes counts	1	0.833333	0.25	0.25	0.727273	0.916667	0.727273	0.75	0.363636	0.272727
													0.833333
													0.166667

## Sheet: Bibliography
	INCLUDED ORIGINAL SOURCES IN REVIEW
	ActAlliance, (2013), Flash Floods in Kasese - UGA131. 15pp
	Alga, A., Dang, T. A. T., Saulnier, D. D., Nguyen, G. T. and von Schreeb, J., (2018), Hope for the best, prepare for the worst-An assessment of flood preparedness at primary health care facilities in central Vietnam. International Journal of Environmental Research and Public Health
	Bagonza, R. A., (2014), GENDER AND VULNERABILITY TO DISASTERS AND DISASTER/CLIMATE RISK MANAGEMENT IN UGANDA: A PARTICIPATORY CHARACTERISATION. 98pp
	Baharuddin, K. A., Wahab, S. F. A., Rahman, N. H. N. A., Mohamad, N. A. N., Kamauzaman, T. H. T., Yazid Md Noh, A. and Majid, M. R. A., (2015), The record-setting flood of 2014 in kelantan: Challenges and recommendations from an emergency medicine perspective and why the medical campus stood dry. Malaysian Journal of Medical Sciences
	Bishop-Williams, K. E., Berrang-Ford, L., Sargeant, J. M., Pearl, D. L., Lwasa, S., Namanya, D. B., Edge, V. L., Cunsolo, A., Huang, Y., Ford, J., Garcia, P. and Harper, S. L., (2018), Understanding weather and hospital admissions patterns to inform climate change adaptation strategies in the healthcare sector in Uganda. International Journal of Environmental Research and Public Health
	Canwat, V., (2023), Social innovations and drivers in flood early warning systems: A community‐based transboundary perspective from Elegu flood plain in Northern Uganda. Journal of Flood Risk Management
	Checkley, W., Epstein, L. D., Gilman, R. H., Figueroa, D., Cama, R. I., Patz, J. A. and Black, R. E., (2000), Effects of El Nino and ambient temperature on hospital admissions for diarrhoeal diseases in Peruvian children. The Lancet
	Codjoe, S. N. A., Gough, K. V., Wilby, R. L., Kasei, R., Yankson, P. W. K., Amankwaa, E. F., Abarike, M. A., Atiglo, D. Y., Kayaga, S. and Mensah, P., (2020), Impact of extreme weather conditions on healthcare provision in urban Ghana. Social Science and Medicine
	Dew, A., (2014), Op Patwin Part 2: HMS illustrious' medical response to typhoon Haiyan. Journal of the Royal Naval Medical Service
	Dinh, N. C., Ubukata, F., Tan, N. Q. and Ha, V. H., (2021), How do social connections accelerate post-flood recovery? Insights from a survey of rural households in central Vietnam. International Journal of Disaster Risk Reduction
	Disasters Emergency Committee (2022), BRIDGING THE GAP: HOW MOBILE HEALTH CLINICS PROVIDE A LIFELINE FOR FLOOD-HIT COMMUNITIES IN PAKISTAN. 11pp
	District Disaster Management Committee (2020), KASESE DISTRICT 1 YEAR POST DISASTER RECOVERY PLAN AND BUDGET. 48pp
	District Disaster Management Committee (2022), Rapid Assessment report on mudslide that ravaged Rukoki sub county 7th September 2022. 7pp
	District Disaster Management Committee (2023), RAPID ASSESSMENT REPORT ON RIVER NYAMWAMBA AND MUBUKU DISASTER FLOODS THAT AFFECTED VARIOUS LOWER LOCAL GOVERNEMNTS. 9pp
	District Disaster Management, C., (2020), FLOOD DISASTER OCCURRENCE REPORT ON 7TH MAY 2020. 16pp
	Dube, E., Wedawatta, G. and Ginige, K., (2021), Building-back-better in post-disaster recovery: Lessons learnt from Cyclone Idai-induced floods in Zimbabwe. International Journal of Disaster Risk Science
	Farah, B., Pavlova, M. and Groot, W., (2023), Hospital disaster preparedness in sub-Saharan Africa: a systematic review of English literature. BMC Emergency Medicine
	Fernandes, Q., Augusto, O., Chicumbe, S., Anselmi, L., Wagenaar, B. H., Marlene, R., Agostinho, S., Gimbel, S., Pfeiffer, J., Inguane, C., Uetela, D. M., Crocker, J., Ramiro, I., Matsinhe, B., Tembe, S., Carimo, N., Gloyd, S., Manhica, I., Tavede, E., Felimone, P. and Sherr, K., (2022), Maternal and Child Health Care Service Disruptions and Recovery in Mozambique After Cyclone Idai: An Uncontroll…
	Friends of Kagando (2024), Floods in Kasese District. 2pp
	Ganchoon, F., Bugho, R., Calina, L., Dy, R. and Gosney, J., (2018), Philippine Academy of Rehabilitation Medicine emergency basic relief and medical aid mission project (November 2013-February 2014): the role of physiatrists in Super Typhoon Haiyan. Disability and Rehabilitation
	Giang, P. N., Dung do, V., Bao Giang, K., Vinhc, H. V. and Rocklov, J., (2014), The effect of temperature on cardiovascular disease hospital admissions among elderly people in Thai Nguyen Province, Vietnam. Global Health Action
	Gil Cuesta, J., van Loenhout, J. A. F., de Lara Banquesio, M. L., Mustaffa, M. and Guha-Sapir, D., (2020), Medical Consultations After Typhoon Haiyan in a Field Hospital in the Philippines. Disaster Medicine and Public Health Preparedness
	Gil Cuesta, J., van Loenhout, J. A. F., de Lara-Banquesio, M. L., Isiderio, J. M., Aujoulat, I. and Guha-Sapir, D., (2018), The Impact of Typhoon Haiyan on Health Staff: A Qualitative Study in Two Hospitals in Eastern Visayas, The Philippines. Frontiers in Public Health
	Gosling, J., Maritz, R., Laplante-Lévesque, A. and Sabariego, C., (2024), Lessons learned from health system rehabilitation preparedness and response for disasters in LMICs: a scoping review. BMC Public Health
	Government of Pakistan (2022), Resilient Recovery, Rehabilitation and Reconstruction Framework. 152pp
	Government of the People's Republic of Bangladesh (2023), Post Disaster needs Assessment: Bangladesh Floods 2022. 52pp
	Hansson et al (2024), CE Module: Association Between Acute Kidney Injury Hospital Visits and Environmental Heat Stress at a Nicaraguan Sugarcane Plantation. Workplace Health & Safety
	Hansson, E., Jakobsson, K., Glaser, J. R., Wesseling, C., Chavarria, D., Lucas, R. A. I. and Wegman, D. H., (2024), Association Between Acute Kidney Injury Hospital Visits and Environmental Heat Stress at a Nicaraguan Sugarcane Plantation. Workplace Health & Safety
	Internal Displacement Monitoring Centre (2024), Malawi - Cyclone Freddy puts disaster risk management to the test. 5pp
	International Organisation for Migration (2024), Tropical Storm Filipo Increasing Displacement and Humanitarian Needs in Mozambique. 2pp
	Kabir, A. F., Ng, C. F. S., Yasumoto, S., Hayashi, T. and Watanabe, C., (2021), Effect of ambient temperature on daily nebulized asthma hospital visits in a tropical city of Dhaka, Bangladesh. International Journal of Environmental Research and Public Health
	Karthik, A., (2019), Lessons from Cyclone Gaja: how to limit the impact of extreme weather in developing countries. The Conversation. Jan 25.
	Kasese District Local Government (2021), RAPID ASSESSMENT REPORT ON HAILSTORM THAT RAVAGED KARAMBI SUB COUNTY 12TH NOVEMBER, 2021. 19pp
	Kasese District Local Government (2021), REPORT ON THE EFFECTS OF DISASTERS AND PROPOSED INTERVENTIONS. 21pp
	Khanna, K., (2023), Impact of Drought on Health Care Seeking Behavior for Acutely Ill Children in Malawi and Rwanda. Academic Emergency Medicine
	Kim, H., Ahn, M. E., Lee, K. H., Kim, Y. C. and Hong, E. S., (2015), Disaster medical assistance in super typhoon Haiyan: Collaboration with the local medical team that resulted in great synergy. Ulusal Travma ve Acil Cerrahi Dergisi
	Kim, H., Han, S. B., Kim, J. H., Kim, J. S. and Hong, E., (2010), Post-Nargis medical care: Experience of a Korean Disaster Relief Team in Myanmar after the cyclone. European Journal of Emergency Medicine
	Kim, S., Moon, J. S. and Kim, Y. W., (2018), One-month recovery experience of a disaster relief team functioning as an outpatient clinic following Super Typhoon Haiyan: Changes in distribution of trauma patients and required medical components. American Journal of Disaster Medicine
	Kochuparambil, J., Issac, A. and George, S., (2020), PIN119 Effectiveness of Counseling in Ensuring Prophylactic Medication Adherence to Prevent Post Flood Communicable Diseases in Indian State of Kerala. Value in Health
	Kolachi, H. B., Siddiqui, M. I., Memon, M. N., Memon, M. S., Abro, G. S. and Kazi, A., (2013), Integration of preventive and curative health services for flood survivors by LUMHS - A successful health care model for preparedness of future floods in Pakistan (A community based research survey). Journal of the Liaquat University of Medical and Health Sciences
	Kubo, T., Chimed-Ochir, O., Cossa, M., Ussene, I., Toyokuni, Y., Yumiya, Y., Kayano, R. and Salio, F., (2022), First Activation of the WHO Emergency Medical Team Minimum Data Set in the 2019 Response to Tropical Cyclone Idai in Mozambique. Prehospital and Disaster Medicine
	Labarda, C., Labarda, M. D. P. and Lamberte, E. E., (2017), Hospital resilience in the aftermath of Typhoon Haiyan in the Philippines. Disaster Prevention and Management: An International Journal
	Lindvall, K., Kinsman, J., Abraha, A., Dalmar, A., Abdullahi, M. F., Godefay, H., Thomas, L. L., Mohamoud, M. O., Mohamud, B. K., Musumba, J. and Schumann, B., (2020), Health status and health care needs of drought-related migrants in the horn of africa-a qualitative investigation. International Journal of Environmental Research and Public Health
	Ling, F., Ye, Z., Cai, W., Lu, Y., Xia, S., Chen, Z., Chen, E., Wang, X., Wang, Z., Lv, H. and Gong, Z., (2014), Medical emergency rescue in disaster: the international emergency response to the Haiyan typhoon in Philippines. Bioscience Trends
	Lokotola, C. L., Uyttersprot, T., Felimone, P. and Scheerens, C., (2022), How did primary health care in Beira experience Cyclone Idai?. African Journal of Primary Health Care and Family Medicine
	Malteser International (2024), Responds to floods and landslides disaster. 5pp
	Michael, G. C. and Dankyau, M., (2022), Climate change and primary health care in Sahelian Kano, Nigeria. African Journal of Primary Health Care and Family Medicine
	Ministry of Planning (2022), Pakistan Floods 2022: Post-disaster needs assessment. 72pp
	Moyela, D, (2019), Malawi: African Development Bank boosts cyclone response with emergency relief package and measures to combat climate change. 2pp
	MSF (2022), Cyclone Batsirai leaves people vulnerable to food shortages and malaria. 4pp
	Musoke, R., Chimbaru, A., Jambai, A., Njuguna, C., Kayita, J., Bunn, J., Latt, A., Yao, M., Yoti, Z. and Yahaya, A., (2020), A Public health response to a mudslide in Freetown, Sierra Leone, 2017: Lessons Learnt. Disaster Medicine and Public Health Preparedness
	Myint, N. W., Kaewkungwal, J., Singhasivanon, P., Chaisiri, K., Ponpet, P., Siriwan, P., Mallik, A. K. and Thet, K. W., (2011), Community awareness and perceptions of health sector preparedness and response to cyclone Nargis. Southeast Asian Journal of Tropical Medicine and Public Health
	Njuguna, C., Tola, H. H., Maina, B. N., Magambo, K. N., Phoebe, N., Tibananuka, E., Turyashemererwa, F. M., Rubangakene, M., Richard, K. and Opong, G., (2023), Essential health services delivery and quality improvement actions under drought and food insecurity emergency in north-east Uganda. BMC Health Services Research
	Nkanga, M. S. N., Longo-Mbenza, B., Adeniyi, O. V., Ngwidiwo, J. B., Katawandja, A. L., Kazadi, P. R. B. and Nzonzila, A. N., (2017), Ageing, exposure to pollution, and interactions between climate change and local seasons as oxidant conditions predicting incident hematologic malignancy at KINSHASA university clinics, Democratic Republic of CONGO (DRC). BMC Cancer
	Noone, M., (2015), Field Report: Medical Response to Super Typhoon Haiyan. Prehospital and Disaster Medicine
	Otani, S., Majbauddin, A., Kurozawa, Y. and Shinoda, M., (2018), Lack of medical resources and public health vulnerability in Mongolia's winter disasters. Rural and remote health
	Oxfam, (2019), Cyclone Idai in Zimbabwe. 30pp
	Oxfam, (2024), EMERGENCY RESPONSE FUND REPORTING TEMPLATE 2024. 6pp
	Partridge, R., King, K. and Proano, L., (2006), Medical support for emergency relief workers after typhoon Sudal in Yap, Micronesia. Prehospital and Disaster Medicine
	Peiris, S., Buenaventura, J. and Zagaria, N., (2015), Is registration of foreign medical teams needed for disaster response? Findings from the response to Typhoon Haiyan. Western Pacific surveillance and response journal : WPSAR
	Perera, E.N.C. Perera; Jayawardana, DT.; Ranagalage M, (2019), A Case Study of Aranayake Landslide - Sri Lanka. Review of Environment and Earth Science
	Phalkey, R., Dash, S. R., Mukhopadhyay, A., Runge-Ranzinger, S. and Marx, M., (2012), Prepared to react? Assessing the functional capacity of the primary health care system in rural Orissa, India to respond to the devastating flood of September 2008. Global Health Action
	Rataj, E., Kunzweiler, K. and Garthus-Niegel, S., (2016), Extreme weather events in developing countries and related injuries and mental health disorders-a systematic review. BMC Public Health
	Ray, S., Goronga, T., Chigiya, P. T. and Madzimbamuto, F. D., (2022), Climate change, disaster management and primary health care in Zimbabwe. African Journal of Primary Health Care & Family Medicine
	ReliefWeb, (2000), Viet Nam: Floods - Sep 2000.
	ReliefWeb, (2001), Viet Nam: Floods - Sep 2001.
	ReliefWeb, (2002), Viet Nam: Floods - Aug 2002.
	ReliefWeb, (2003), Viet Nam: Floods - Oct 2003.
	ReliefWeb, (2004), Viet Nam: Floods - Jul 2004.
	ReliefWeb, (2005), Typhoon Damrey - Sep 2005.
	ReliefWeb, (2005), Viet Nam: Floods - Oct 2005.
	ReliefWeb, (2006), Southeast Asia: Typhoon Durian - Dec 2006.
	ReliefWeb, (2006), Typhoon Chanchu - May 2006.
	ReliefWeb, (2006), Typhoon Xangsane - Sep 2006.
	ReliefWeb, (2006), Uganda: Floods - Aug 2006.
	ReliefWeb, (2007), East Africa: Floods - Aug 2007.
	ReliefWeb, (2007), Southern Africa: Floods - Jan 2007.
	ReliefWeb, (2007), Typhoon Lekima - Sep 2007.
	ReliefWeb, (2007), Viet Nam: Floods - Aug 2007.
	ReliefWeb, (2008), Tropical Storm Kammuri - Aug 2008.
	ReliefWeb, (2008), Typhoon Hagupit - Sep 2008.
	ReliefWeb, (2008), Typhoon Mekkhala - Sep 2008.
	ReliefWeb, (2008), Uganda: Floods - Sep 2008.
	ReliefWeb, (2008), Viet Nam: Floods - Oct 2008.
	ReliefWeb, (2008), Viet Nam: Tropical Storm Noul - Nov 2008.
	ReliefWeb, (2009), Tropical Storm Mujigae - Sep 2009.
	ReliefWeb, (2009), Typhoon Ketsana - Sep 2009.
	ReliefWeb, (2009), Typhoon Mirinae - Oct 2009.
	ReliefWeb, (2009), Typhoon Parma - Oct 2009.
	ReliefWeb, (2009), Viet Nam: Floods and Landslides - Jul 2009.
	ReliefWeb, (2010), Typhoon Conson - Jul 2010.
	ReliefWeb, (2010), Typhoon Mindulle - Aug 2010.
	ReliefWeb, (2010), Viet Nam: Floods - May 2010.
	ReliefWeb, (2010), Viet Nam: Floods - Oct 2010.
	ReliefWeb, (2011), East Africa: Floods - Mar 2010.
	ReliefWeb, (2011), Southern Africa: Floods - Jan 2011.
	ReliefWeb, (2011), Tanzania: Floods and Landslides - Dec 2011.
	ReliefWeb, (2011), Tropical Storm Haima - Jun 2011.
	ReliefWeb, (2011), Tropical Storm Nock-ten - Jul 2011.
	ReliefWeb, (2011), Typhoon Nesat - Sep 2011.
	ReliefWeb, (2011), Uganda: Floods and Mudslides - Aug 2011.
	ReliefWeb, (2012), Mozambique: Storms and Floods - Jan 2012.
	ReliefWeb, (2012), Tropical Storm Kai-Tak - Aug 2012.
	ReliefWeb, (2012), Typhoon Son-Tinh - Oct 2012.
	ReliefWeb, (2012), Typhoon Vicente - Jul 2012.
	ReliefWeb, (2012), Uganda: Landslides - Jun 2012.
	ReliefWeb, (2012), Viet Nam: Severe Local Storms and Floods - Apr 2012.
	ReliefWeb, (2013), Malawi: Floods - Jan 2013.
	ReliefWeb, (2013), Typhoon Haiyan - Nov 201.
	ReliefWeb, (2013), Typhoon Nari - Oct 2013.
	ReliefWeb, (2013), Typhoon Usagi - Sep 2013.
	ReliefWeb, (2013), Typhoon Wutip - Oct 2013.
	ReliefWeb, (2013), Uganda: Floods - May 2013.
	ReliefWeb, (2013), Viet Nam: Floods - Nov 2013.
	ReliefWeb, (2014), Tanzania: Flash Floods - Jan 2014.
	ReliefWeb, (2014), Tanzania: Floods - Apr 2014.
	ReliefWeb, (2014), Typhoon Hagupit - Dec 2014.
	ReliefWeb, (2015), Southern Africa: Floods - Jan 2015.
	ReliefWeb, (2015), Tanzania: Hail Storms - Mar 2015.
	ReliefWeb, (2016), Tanzania: Floods - Jan 2016.
	ReliefWeb, (2016), Typhoon Sarika - Oct 2016.
	ReliefWeb, (2016), Viet Nam: Floods and Landslides - Aug 2016.
	ReliefWeb, (2017), Tropical Cyclone Tembin - Dec 2017.
	ReliefWeb, (2017), Typhoon Damrey - Nov 2017.
	ReliefWeb, (2017), Viet Nam: Floods and Landslides - Jun 2017.
	ReliefWeb, (2018), Tanzania: Floods - Apr 2018.
	ReliefWeb, (2018), Typhoon Mangkhut - Sep 2018.
	ReliefWeb, (2019), Cyclone Idai is over – but its health effects will be felt for a long time.
	ReliefWeb, (2019), Malawi: Floods - Jan 2019.
	ReliefWeb, (2019), Tanzania: Floods - May 2019.
	ReliefWeb, (2019), Tanzania: Floods - Oct 201.
	ReliefWeb, (2019), Tropical Cyclone Idai - Mar 2019.
	ReliefWeb, (2019), Tropical Cyclone Kenneth - Apr 2019.
	ReliefWeb, (2019), Tropical Cyclone Matmo/Bulbul - Oct 2019.
	ReliefWeb, (2019), Uganda: Floods and Landslides - Jun 2019.
	ReliefWeb, (2019), Uganda: Floods and Landslides - Oct 2019.
	ReliefWeb, (2019), Viet Nam: Floods and Landslides - Jun 2019.
	ReliefWeb, (2020), Tanzania: Floods - Apr 2020.
	ReliefWeb, (2020), Tanzania: Floods - Jan 2020.
	ReliefWeb, (2020), Typhoon Goni - Oct 2020.
	ReliefWeb, (2020), Typhoon Molave - Oct 2020.
	ReliefWeb, (2020), Typhoon Vamco - Nov 2020.
	ReliefWeb, (2020), Uganda: Floods and Landslides - May 2020.
	ReliefWeb, (2020), Viet Nam: Floods and Landslides - Sep 2020.
	ReliefWeb, (2021), Malawi: Strong Winds and Heavy Rains - Dec 2021.
	ReliefWeb, (2021), Severe Tropical Storm Kompasu - Oct 2021.
	ReliefWeb, (2021), Uganda: Floods and Landslides - Sep 2021.
	ReliefWeb, (2022), Tropical Cyclone Gombe - Mar 2022.
	ReliefWeb, (2022), Tropical Storm Ana - Jan 2022.
	ReliefWeb, (2022), Typhoon Noru - Sep 2022.
	ReliefWeb, (2022), Uganda: Floods - Jul 2022.
	ReliefWeb, (2022), Viet Nam: Floods and Landslides - Oct 2022.
	ReliefWeb, (2023), Ensuring critical maternal health services after cyclone Freddy wreaks havoc in Malawi.
	ReliefWeb, (2023), Tanzania: Floods - Nov 2023.
	ReliefWeb, (2023), Tropical Cyclone Freddy - Feb 2023.
	ReliefWeb, (2023), Viet Nam: Floods and Landslides - Aug 2023.
	ReliefWeb, (2024), Malawi: Floods - Feb 2024.
	ReliefWeb, (2024), Uganda: Floods - May 2024.
	Rossi, B., Formenti, B., Cerini, C., Tique, N., da Celma Cossa, R., Boniotti, F., Comini, B., Tomasoni, L. R. and Castelli, F., (2024), Addressing health care disruption in rural Mozambique due to extreme climate events: mobile units tackling cyclones, vaccine-preventable diseases, and beyond. Frontiers in Tropical Diseases
	Sankar et al., (2020), Comparative Analysis of Clinical and Biochemical Profile of Exertional Heat Related Illness Among Cadets in a Military Training Centre in South India: A Single Centre Experience. The Journal of the Association of Physicians of India
	Sapari, H., Isa, M. R., Ismail, R., Mahiyuddin, W. R. W. and Selamat, M. I., (2024), The Impact Of Heatwaves On Healthcare Services In Developing Countries: A Systematic Review. Educational Administration: Theory and Practice
	Sarani, M., Safi-Keykaleh, M., Safarpour, H., Honarvar, M. R., Kalteh, E. and Jahangiri, K., (2022), Tractor Ambulance: An Initiative of Emergency Medical Services Response to the Flood of Golestan, Iran in 2019. Disaster Medicine and Public Health Preparedness
	Savage, E., Christian, M. D., Smith, S. and Pannell, D., (2015), The Canadian Armed Forces medical response to Typhoon Haiyan. Canadian journal of surgery. Journal canadien de chirurgie
	Save the Children (2020), THE RESPONSE OF COMMUNITY STRUCTURES DURING THE KASESE FLOODS. 2pp
	Save the Children (2020), WE WERE SURROUNDED BY WATER: THOUSANDS DISPLACED AS FLOODS DEVASTATE WESTERN UGANDA. 4pp
	Schwerdtle, P. N., Ngo, T. A., Hasch, F., Phan, T. V., Quitmann, C. and Montenegro-Quiñonez, C. A., (2024), Climate change resilient health facilities: a scoping review of case studies in low and middle-income countries. Environmental Research Letters
	Shaban, M., Amer, F. G. M. and Shaban, M. M., (2024), The impact of nursing sustainable prevention program on heat strain among agricultural elderly workers in the context of climate change. Geriatric Nursing
	Sheriff, M. and Mash, R., (2022), Climate change and primary health care in Chakama, Kilifi County, Kenya. African Journal of Primary Health Care & Family Medicine
	Singh, V., Sharma, B. B., Patel, V. and Poonia, S., (2014), Clinical profile of pneumonia and its association with rain wetting in patients admitted at a tertiary care institute during pandemic of influenza A (H1N1) pdm09 virus infection. The Indian Journal of Chest Diseases & Allied Sciences
	Staff (2021), Teenager drowns in River Nyamwamba, The Independent. 16 August.
	Susan Onyango, H. N. W.-O. R. S. and Obadiah, M., (2024), Rebuilding Kenya Stronger: Here's What's Needed to Rebound After Catastrophic Floods. World Resources Institute
	Sutriningsih, A., Wahyuni, C. U., Haksama, S., Notobroto, H. B. and Haryuni, S., (2023), Validation of public health center resilience questionnaire in flood-prone areas of East Java province, Indonesia. Journal of Public Health in Africa
	Sylwanowicz, L., Schreiber, M., Anderson, C., Gundran, C. P. D., Santamaria, E. and Lopez, J. C. F., (2018), Rapid Triage of Mental Health Risk in Emergency Medical Workers: Findings From Typhoon Haiyan. Disaster Medicine and Public Health Preparedness
	Tabassum, S., Raza, N. and Shah, S. Z., (2019), Outcome of heat stroke patients referred to a tertiary hospital in pakistan: A retrospective study. Eastern Mediterranean Health Journal
	Tanay, M. A., Quiambao-Udan, J., Soriano, O., Aquino, G. and Valera, P. M., (2023), Filipino nurses' experiences and perceptions of the impact of climate change on healthcare delivery and cancer care in the Philippines: a qualitative exploratory survey. E Cancer Medical Science
	The United Republic Of Tanzania Prime Minister’S, O., (2022), National Disaster Management Strategy 2022 – 2027. 11pp
	Theron, E., Bills, C. B., Calvello Hynes, E. J., Stassen, W. and Rublee, C., (2022), Climate change and emergency care in Africa: A scoping review. African Journal of Emergency Medicine
	Umar, S., Ashraf, O., Ur Rahman, M. and Shah, S. S., (2017), Learningthroughservice: 'shifa homes'a project of Shifa College of Medicine for rehabilitation of flood victims. Journal of General Internal Medicine
	UNDRR (2023), Malawi 2023 Tropical Cyclone Freddy Post-Disaster Needs Assessment. 102pp
	USAID (2023), Malawi’s Cyclone Freddy Disrupts Lives of Women and Children but Not Their Health Care. 4pp
	Waheed, S., Baig, M. A., Khursheed, M. and Awan, S., (2019), Impact of heat waves on patients presenting to the emergency department of a tertiary care hospital - A single center cross-sectional study. Journal of the Pakistan Medical Association
	World Health, O., (2022), Mobilizing health assistance after deadly cyclones devastate Madagascar. 7pp
	Yahya, M., Lai, K., Khan, M. K. H. and Inam, U., (2016), A clinical experience of patients with heat stroke at karachi during a devastating heat wave in 2015. Medical Forum Monthly
